# Supplementary material for: Diaqua­bis­(1,10-phenanthroline-κ2 N,N′)cadmium sulfate hexa­hydrate
Source: Acta Crystallogr Sect E Struct Rep Online. 2011 Oct 29;67(Pt 11):m1609–10. doi: 10.1107/S1600536811043194 (PMC3247531; doi:10.1107/S1600536811043194)
Supplement: Supplementary file 1 [file e-67-m1609-sup1.cif]

##############################################################################
#                                                                            #
# This CIF contains the data in a paper accepted for publication in          #
# Acta Crystallographica Section E. It conforms to the requirements of       #
# Notes for Authors for Acta Crystallographica Section E, and has been       #
# peer reviewed under the auspices of the IUCr Commission on Journals.       #
#                                                                            #
# Full details of the Crystallographic Information File format               #
# are given in the paper "The Crystallographic Information File (CIF):       #
# a New Standard Archive File for Crystallography" by S. R. Hall, F. H.      #
# Allen and I. D. Brown [Acta Cryst. (1991), A47, 655-685].                  #
#                                                                            #
# The current version of the core CIF dictionary is obtainable from          #
# ftp://ftp.iucr.org/pub/cif_core.dic.                                       #
#                                                                            #
# Software is freely available for graphical display of the structure(s)     #
# in this CIF. For information consult the CIF software page                 #
# http://www.iucr.org/resources/cif/software.                                #
#                                                                            #
# This file may be used for bona fide research purposes within the           #
# scientific community so long as proper attribution is given to the journal # 
# article from which it was obtained.                                        #
#                                                                            #
##############################################################################
data_global
_audit_creation_method     'from SHELXL97 CIF and IUCr SHELXL97-template'
_journal_date_recd_electronic     2011-10-07
_journal_date_accepted     2011-10-18
_journal_name_full     'Acta Crystallographica, Section E'
_journal_year     2011
_journal_volume     67
_journal_issue     11
_journal_page_first     m1609
_journal_page_last     m1610
_journal_paper_category     QM
_journal_coeditor_code     BQ2310
_publ_contact_author_name     'Dr Kai-Long Zhong'
_publ_contact_author_address
;
Department of Applied Chemistry
Nanjing College of Chemical Technology
Nanjing 210048, People's Republic of China
;
_publ_contact_author_email     'zklong76@163.com'
_publ_contact_author_fax     '+86-025-58370621'
_publ_contact_author_phone     '+86-025-58371642'
_publ_section_title
;
Diaquabis(1,10-phenanthroline-\k^2^<i>N</i>,<i>N</i>')cadmium sulfate
hexahydrate
;
loop_
    _publ_author_name
    _publ_author_address
    'Kai-Long Zhong'
;
Department of Applied Chemistry
Nanjing College of Chemical Technology
Nanjing 210048, People's Republic of China
;
data_I
_audit_creation_method     SHELXL-97
_chemical_name_systematic
;
Diaquabis(1,10-phenanthroline-\k^2^<i>N</i>,<i>N</i>')cadmium sulfate
hexahydrate
;
_chemical_name_common     ?
_chemical_formula_moiety     'C24 H20 Cd N4 O2 2+, O4 S 2-, 6(H2 O)'
_chemical_formula_sum     'C24 H32 Cd N4 O12 S'
_chemical_formula_iupac     '[Cd (C12 H8 N2)2 (H2 O)2] S O4, 6H2 O'
_chemical_formula_weight     713.02
_chemical_melting_point     ?
_symmetry_cell_setting     triclinic
_symmetry_space_group_name_H-M     'P -1'
_symmetry_space_group_name_Hall     '-p 1'
loop_
    _symmetry_equiv_pos_as_xyz
    'x, y, z'
    '-x, -y, -z'
_cell_length_a     10.344(2)
_cell_length_b     12.086(2)
_cell_length_c     13.331(3)
_cell_angle_alpha     71.54(3)
_cell_angle_beta     88.37(3)
_cell_angle_gamma     69.37(3)
_cell_volume     1473.0(7)
_cell_formula_units_Z     2
_cell_measurement_reflns_used     7054
_cell_measurement_theta_min     3.0306
_cell_measurement_theta_max     27.4894
_cell_measurement_temperature     223.15
_exptl_crystal_description     Block
_exptl_crystal_colour     Colorless
_exptl_crystal_size_max     0.30
_exptl_crystal_size_mid     0.25
_exptl_crystal_size_min     0.12
_exptl_crystal_density_diffrn     1.608
_exptl_crystal_density_meas     ?
_exptl_crystal_density_method     'not measured'
_exptl_crystal_F_000     728
_exptl_absorpt_coefficient_mu     0.879
_exptl_absorpt_correction_type     multi-scan
_exptl_absorpt_process_details     '(REQAB: Jacobson, 1998)'
_exptl_absorpt_correction_T_min     0.7409
_exptl_absorpt_correction_T_max     1.0000
_exptl_special_details     ?
_diffrn_ambient_temperature     223.1500
_diffrn_radiation_type     MoK\a
_diffrn_radiation_wavelength     0.71073
_diffrn_radiation_source     'fine-focus sealed tube'
_diffrn_radiation_monochromator     'Graphite Monochromator'
_diffrn_measurement_device_type     'Rigaku Mercury CCD'
_diffrn_measurement_method     '\w scans'
_diffrn_detector_area_resol_mean     28.5714
_diffrn_reflns_number     14255
_diffrn_reflns_av_R_equivalents     0.0375
_diffrn_reflns_av_sigmaI/netI     0.0586
_diffrn_reflns_theta_min     3.03
_diffrn_reflns_theta_max     27.47
_diffrn_reflns_theta_full     27.47
_diffrn_measured_fraction_theta_max     0.980
_diffrn_measured_fraction_theta_full     0.980
_diffrn_reflns_limit_h_min     -11
_diffrn_reflns_limit_h_max     13
_diffrn_reflns_limit_k_min     -12
_diffrn_reflns_limit_k_max     15
_diffrn_reflns_limit_l_min     -17
_diffrn_reflns_limit_l_max     17
_diffrn_standards_number     0
_diffrn_standards_interval_count     .
_diffrn_standards_interval_time     .
_diffrn_standards_decay_%     ?
_refine_special_details
;
Refinement of <i>F</i>^2^ against ALL reflections. The weighted <i>R</i>-factor
<i>wR</i> and goodness of fit <i>S</i> are based on <i>F</i>^2^, conventional
<i>R</i>-factors <i>R</i> are based on <i>F</i>, with <i>F</i> set to zero for
negative <i>F</i>^2^. The threshold expression of <i>F</i>^2^ >
\s(<i>F</i>^2^) is used only for calculating <i>R</i>-factors(gt) <i>etc</i>.
and is not relevant to the choice of reflections for refinement.
<i>R</i>-factors based on <i>F</i>^2^ are statistically about twice as large
as those based on <i>F</i>, and <i>R</i>- factors based on ALL data will be
even larger.
;
_reflns_number_total     6631
_reflns_number_gt     5729
_reflns_threshold_expression     I>2\s(I)
_refine_ls_structure_factor_coef     Fsqd
_refine_ls_matrix_type     full
_refine_ls_R_factor_all     0.0512
_refine_ls_R_factor_gt     0.0397
_refine_ls_wR_factor_gt     0.0768
_refine_ls_wR_factor_ref     0.0815
_refine_ls_goodness_of_fit_ref     1.044
_refine_ls_restrained_S_all     1.051
_refine_ls_number_reflns     6631
_refine_ls_number_parameters     427
_refine_ls_number_restraints     63
_refine_ls_hydrogen_treatment     mixed
_refine_ls_weighting_scheme     calc
_refine_ls_weighting_details
                 'calc w=1/[\s^2^(Fo^2^)+(0.0339P)^2^] where P=(Fo^2^+2Fc^2^)/3'
_atom_sites_solution_hydrogens     geom
_atom_sites_solution_primary     direct
_atom_sites_solution_secondary     difmap
_refine_ls_shift/su_max     0.002
_refine_ls_shift/su_mean     0.000
_refine_diff_density_max     0.561
_refine_diff_density_min     -0.540
_refine_ls_extinction_method     none
_refine_ls_extinction_coef     ?
loop_
    _atom_type_symbol
    _atom_type_description
    _atom_type_scat_dispersion_real
    _atom_type_scat_dispersion_imag
    _atom_type_scat_source
    'C' 'C' 0.0033 0.0016
                         'International Tables Vol C Tables 4.2.6.8 and 6.1.1.4'
    'H' 'H' 0.0000 0.0000
                         'International Tables Vol C Tables 4.2.6.8 and 6.1.1.4'
    'Cd' 'Cd' -0.8075 1.2024
                         'International Tables Vol C Tables 4.2.6.8 and 6.1.1.4'
    'N' 'N' 0.0061 0.0033
                         'International Tables Vol C Tables 4.2.6.8 and 6.1.1.4'
    'O' 'O' 0.0106 0.0060
                         'International Tables Vol C Tables 4.2.6.8 and 6.1.1.4'
    'Q' 'Q' 0.0033 0.0016
                         'International Tables Vol C Tables 4.2.6.8 and 6.1.1.4'
    'S' 'S' 0.1246 0.1234
                         'International Tables Vol C Tables 4.2.6.8 and 6.1.1.4'
_computing_data_collection     'CrystalClear (Rigaku, 2007)'
_computing_cell_refinement     'CrystalClear (Rigaku, 2007)'
_computing_data_reduction     'CrystalClear (Rigaku, 2007)'
_computing_structure_solution     'SHELXS97 (Sheldrick, 2008)'
_computing_structure_refinement     'SHELXL97 (Sheldrick, 2008)'
_computing_molecular_graphics     'XP in SHELXTL (Sheldrick, 2008)'
_computing_publication_material     'SHELXTL (Sheldrick, 2008)'
loop_
    _atom_site_type_symbol
    _atom_site_label
    _atom_site_fract_x
    _atom_site_fract_y
    _atom_site_fract_z
    _atom_site_U_iso_or_equiv
    _atom_site_adp_type
    _atom_site_calc_flag
    _atom_site_refinement_flags
    _atom_site_occupancy
    _atom_site_symmetry_multiplicity
    _atom_site_disorder_assembly
    _atom_site_disorder_group
    Cd Cd1 0.23865(2) 0.943079(18) 0.256252(15) 0.02386(8) Uani d . 1 1 . .
    N N1 0.0916(2) 1.0674(2) 0.34727(17) 0.0264(5) Uani d . 1 1 . .
    N N2 0.3565(2) 0.9003(2) 0.42255(17) 0.0284(5) Uani d . 1 1 . .
    N N3 0.3139(2) 1.1059(2) 0.16124(17) 0.0257(5) Uani d . 1 1 . .
    N N4 0.4515(2) 0.8559(2) 0.19554(17) 0.0261(5) Uani d . 1 1 . .
    C C1 -0.0357(3) 1.1479(3) 0.3114(2) 0.0340(7) Uani d . 1 1 . .
    H H1A -0.0729 1.1533 0.2466 0.041 Uiso calc R 1 1 . .
    C C2 -0.1168(3) 1.2248(3) 0.3657(2) 0.0396(8) Uani d . 1 1 . .
    H H2A -0.2062 1.2797 0.3378 0.047 Uiso calc R 1 1 . .
    C C3 -0.0628(3) 1.2183(3) 0.4607(3) 0.0410(8) Uani d . 1 1 . .
    H H3A -0.1147 1.2700 0.4976 0.049 Uiso calc R 1 1 . .
    C C4 0.0713(3) 1.1334(3) 0.5022(2) 0.0346(7) Uani d . 1 1 . .
    C C5 0.1330(4) 1.1184(3) 0.6030(2) 0.0461(9) Uani d . 1 1 . .
    H H5A 0.0839 1.1679 0.6426 0.055 Uiso calc R 1 1 . .
    C C6 0.2605(4) 1.0339(4) 0.6410(3) 0.0476(9) Uani d . 1 1 . .
    H H6A 0.2973 1.0251 0.7071 0.057 Uiso calc R 1 1 . .
    C C7 0.3410(3) 0.9572(3) 0.5826(2) 0.0353(7) Uani d . 1 1 . .
    C C8 0.4746(4) 0.8676(3) 0.6194(2) 0.0450(9) Uani d . 1 1 . .
    H H8A 0.5143 0.8551 0.6858 0.054 Uiso calc R 1 1 . .
    C C9 0.5462(3) 0.7992(3) 0.5591(2) 0.0425(8) Uani d . 1 1 . .
    H H9A 0.6354 0.7409 0.5827 0.051 Uiso calc R 1 1 . .
    C C10 0.4836(3) 0.8180(3) 0.4607(2) 0.0357(7) Uani d . 1 1 . .
    H H10A 0.5331 0.7705 0.4198 0.043 Uiso calc R 1 1 . .
    C C11 0.2847(3) 0.9702(3) 0.4822(2) 0.0277(6) Uani d . 1 1 . .
    C C12 0.1462(3) 1.0590(3) 0.4422(2) 0.0268(6) Uani d . 1 1 . .
    C C13 0.2470(3) 1.2273(3) 0.1431(2) 0.0327(7) Uani d . 1 1 . .
    H H13A 0.1570 1.2536 0.1626 0.039 Uiso calc R 1 1 . .
    C C14 0.3050(4) 1.3174(3) 0.0961(2) 0.0408(8) Uani d . 1 1 . .
    H H14A 0.2545 1.4017 0.0846 0.049 Uiso calc R 1 1 . .
    C C15 0.4364(3) 1.2801(3) 0.0676(2) 0.0388(8) Uani d . 1 1 . .
    H H15A 0.4767 1.3390 0.0367 0.047 Uiso calc R 1 1 . .
    C C16 0.5120(3) 1.1517(3) 0.0849(2) 0.0300(7) Uani d . 1 1 . .
    C C17 0.6509(3) 1.1059(3) 0.0573(2) 0.0377(8) Uani d . 1 1 . .
    H H17A 0.6948 1.1620 0.0261 0.045 Uiso calc R 1 1 . .
    C C18 0.7190(3) 0.9824(3) 0.0760(2) 0.0364(8) Uani d . 1 1 . .
    H H18A 0.8093 0.9547 0.0575 0.044 Uiso calc R 1 1 . .
    C C19 0.6555(3) 0.8938(3) 0.1235(2) 0.0286(6) Uani d . 1 1 . .
    C C20 0.7228(3) 0.7645(3) 0.1448(2) 0.0392(8) Uani d . 1 1 . .
    H H20A 0.8137 0.7329 0.1286 0.047 Uiso calc R 1 1 . .
    C C21 0.6545(3) 0.6858(3) 0.1891(3) 0.0412(8) Uani d . 1 1 . .
    H H21A 0.6986 0.6001 0.2036 0.049 Uiso calc R 1 1 . .
    C C22 0.5191(3) 0.7339(3) 0.2126(2) 0.0331(7) Uani d . 1 1 . .
    H H22A 0.4732 0.6789 0.2416 0.040 Uiso calc R 1 1 . .
    C C23 0.5182(3) 0.9356(2) 0.1510(2) 0.0235(6) Uani d . 1 1 . .
    C C24 0.4456(3) 1.0676(3) 0.1316(2) 0.0234(6) Uani d . 1 1 . .
    O O2W 0.0576(2) 0.9861(2) 0.14208(17) 0.0336(5) Uani d U 1 1 . .
    H H2WA 0.019(4) 1.053(3) 0.094(3) 0.050 Uiso d . 1 1 . .
    H H2WB 0.062(4) 0.932(3) 0.118(3) 0.050 Uiso d . 1 1 . .
    O O1W 0.2142(2) 0.75290(19) 0.31802(16) 0.0311(5) Uani d DU 1 1 . .
    H H1WA 0.178(3) 0.737(3) 0.271(2) 0.047 Uiso d D 1 1 . .
    H H1WB 0.274(3) 0.687(3) 0.361(2) 0.047 Uiso d D 1 1 . .
    O O1 0.0996(2) 0.6642(2) 0.20075(15) 0.0408(5) Uani d . 1 1 . .
    O O2 0.2611(2) 0.63092(19) 0.06966(17) 0.0378(5) Uani d . 1 1 . .
    O O3 0.0709(2) 0.82585(18) 0.03451(16) 0.0366(5) Uani d . 1 1 . .
    O O4 0.0277(2) 0.6410(2) 0.04110(17) 0.0399(5) Uani d . 1 1 . .
    O O6W 0.3939(3) 0.5180(2) 0.43016(19) 0.0463(6) Uani d DU 1 1 . .
    H H6WB 0.417(4) 0.482(4) 0.385(3) 0.069 Uiso d D 1 1 . .
    H H6WA 0.343(4) 0.494(4) 0.468(3) 0.069 Uiso d D 1 1 . .
    O O5W 0.4613(3) 0.4635(3) 0.2396(2) 0.0555(7) Uani d DU 1 1 . .
    H H5WA 0.395(3) 0.508(4) 0.204(3) 0.083 Uiso d D 1 1 . .
    H H5WB 0.523(4) 0.448(4) 0.207(3) 0.083 Uiso d D 1 1 . .
    O O4W 0.2984(3) 0.6079(3) -0.1330(2) 0.0674(8) Uani d DU 1 1 . .
    H H4WA 0.312(5) 0.606(4) -0.069(2) 0.101 Uiso d D 1 1 . .
    H H4WB 0.238(4) 0.583(5) -0.135(3) 0.101 Uiso d D 1 1 . .
    O O3W 0.8044(3) 0.5798(4) 0.4807(3) 0.0749(9) Uani d DU 1 1 . .
    H H3WA 0.854(5) 0.515(3) 0.481(5) 0.112 Uiso d D 1 1 . .
    H H3WB 0.853(5) 0.596(6) 0.438(4) 0.112 Uiso d D 1 1 . .
    O O8W 0.0051(4) 0.4950(3) 0.3388(2) 0.0779(9) Uani d DU 1 1 . .
    H H8WA 0.031(5) 0.551(4) 0.297(3) 0.117 Uiso d D 1 1 . .
    H H8WB 0.071(4) 0.453(5) 0.385(3) 0.117 Uiso d D 1 1 . .
    O O7W -0.0580(3) 0.4443(3) 0.1510(3) 0.0870(11) Uani d DU 1 1 . .
    H H7WA -0.038(6) 0.504(4) 0.113(4) 0.130 Uiso d D 1 1 . .
    H H7WB -0.038(7) 0.431(6) 0.214(3) 0.130 Uiso d D 1 1 . .
    S S1 0.11520(7) 0.68913(6) 0.08592(5) 0.02492(16) Uani d . 1 1 . .
loop_
    _atom_site_aniso_label
    _atom_site_aniso_U_11
    _atom_site_aniso_U_22
    _atom_site_aniso_U_33
    _atom_site_aniso_U_12
    _atom_site_aniso_U_13
    _atom_site_aniso_U_23
    Cd1 0.02405(12) 0.02632(12) 0.02400(12) -0.01063(9) 0.00255(8) -0.01025(9)
    N1 0.0290(13) 0.0283(13) 0.0224(11) -0.0109(11) 0.0028(10) -0.0084(10)
    N2 0.0339(14) 0.0262(13) 0.0259(12) -0.0116(11) -0.0020(11) -0.0082(10)
    N3 0.0268(13) 0.0248(12) 0.0275(12) -0.0105(10) -0.0007(10) -0.0099(10)
    N4 0.0286(13) 0.0247(12) 0.0264(12) -0.0095(10) 0.0031(10) -0.0106(10)
    C1 0.0363(17) 0.0362(18) 0.0266(15) -0.0101(14) 0.0056(13) -0.0101(13)
    C2 0.0340(18) 0.0354(18) 0.0404(18) -0.0056(15) 0.0110(15) -0.0092(15)
    C3 0.047(2) 0.0376(19) 0.0409(18) -0.0159(16) 0.0215(16) -0.0173(15)
    C4 0.0455(19) 0.0401(18) 0.0292(15) -0.0238(15) 0.0157(14) -0.0176(14)
    C5 0.061(2) 0.059(2) 0.0351(18) -0.030(2) 0.0143(17) -0.0291(17)
    C6 0.059(2) 0.071(3) 0.0306(17) -0.035(2) 0.0067(16) -0.0266(18)
    C7 0.0461(19) 0.0445(19) 0.0247(15) -0.0268(16) 0.0035(14) -0.0118(14)
    C8 0.055(2) 0.055(2) 0.0286(16) -0.0282(18) -0.0095(16) -0.0072(16)
    C9 0.0394(19) 0.042(2) 0.0403(18) -0.0124(16) -0.0122(15) -0.0067(16)
    C10 0.0401(18) 0.0315(17) 0.0334(16) -0.0098(14) -0.0055(14) -0.0104(14)
    C11 0.0377(17) 0.0311(16) 0.0211(13) -0.0217(13) 0.0040(12) -0.0073(12)
    C12 0.0371(16) 0.0261(15) 0.0241(14) -0.0185(13) 0.0082(12) -0.0097(12)
    C13 0.0348(17) 0.0237(15) 0.0368(16) -0.0074(13) 0.0018(14) -0.0096(13)
    C14 0.050(2) 0.0241(16) 0.0453(19) -0.0130(15) -0.0041(16) -0.0079(14)
    C15 0.052(2) 0.0333(17) 0.0367(17) -0.0277(16) -0.0009(16) -0.0040(14)
    C16 0.0375(17) 0.0350(17) 0.0222(14) -0.0219(14) -0.0013(13) -0.0053(12)
    C17 0.0354(18) 0.057(2) 0.0319(16) -0.0303(16) 0.0060(14) -0.0135(15)
    C18 0.0282(16) 0.064(2) 0.0262(15) -0.0234(16) 0.0092(13) -0.0192(15)
    C19 0.0232(15) 0.0425(18) 0.0228(14) -0.0117(13) 0.0027(12) -0.0145(13)
    C20 0.0288(16) 0.047(2) 0.0394(18) -0.0061(15) 0.0071(14) -0.0199(16)
    C21 0.0430(19) 0.0298(17) 0.0460(19) -0.0039(15) 0.0056(16) -0.0169(15)
    C22 0.0375(17) 0.0284(16) 0.0360(16) -0.0132(14) 0.0096(14) -0.0131(13)
    C23 0.0262(15) 0.0275(15) 0.0181(13) -0.0108(12) -0.0011(11) -0.0076(11)
    C24 0.0262(15) 0.0289(15) 0.0181(13) -0.0146(12) 0.0005(11) -0.0063(11)
    O2W 0.0377(12) 0.0284(12) 0.0332(12) -0.0104(10) -0.0083(10) -0.0089(9)
    O1W 0.0390(12) 0.0269(11) 0.0285(11) -0.0146(9) -0.0019(9) -0.0072(9)
    O1 0.0566(15) 0.0506(14) 0.0293(11) -0.0352(12) 0.0067(10) -0.0138(10)
    O2 0.0272(11) 0.0372(12) 0.0456(12) -0.0072(9) 0.0030(10) -0.0140(10)
    O3 0.0444(13) 0.0238(11) 0.0379(12) -0.0094(10) -0.0021(10) -0.0078(9)
    O4 0.0438(13) 0.0506(14) 0.0438(12) -0.0291(11) 0.0066(10) -0.0264(11)
    O6W 0.0453(15) 0.0450(15) 0.0432(15) -0.0153(12) -0.0018(11) -0.0079(12)
    O5W 0.0495(17) 0.0530(17) 0.0506(16) -0.0061(14) -0.0082(12) -0.0123(13)
    O4W 0.069(2) 0.094(2) 0.0545(16) -0.0371(16) 0.0106(15) -0.0366(17)
    O3W 0.0580(19) 0.074(2) 0.084(2) -0.0234(16) 0.0179(16) -0.0151(19)
    O8W 0.078(2) 0.080(2) 0.067(2) -0.0471(19) 0.0083(16) 0.0079(16)
    O7W 0.0522(18) 0.0461(18) 0.166(3) -0.0217(15) 0.038(2) -0.037(2)
    S1 0.0263(4) 0.0244(4) 0.0272(3) -0.0119(3) 0.0018(3) -0.0094(3)
_geom_special_details
;
All e.s.d.'s (except the e.s.d. in the dihedral angle between two l.s. planes)
are estimated using the full covariance matrix. The cell e.s.d.'s are taken
into account individually in the estimation of e.s.d.'s in distances, angles
and torsion angles; correlations between e.s.d.'s in cell parameters are only
used when they are defined by crystal symmetry. An approximate (isotropic)
treatment of cell e.s.d.'s is used for estimating e.s.d.'s involving l.s.
planes.
;
loop_
    _geom_bond_atom_site_label_1
    _geom_bond_atom_site_label_2
    _geom_bond_site_symmetry_2
    _geom_bond_distance
    _geom_bond_publ_flag
    Cd1 O2W . 2.252(2) y
    Cd1 O1W . 2.286(2) y
    Cd1 N4 . 2.327(2) y
    Cd1 N1 . 2.342(2) y
    Cd1 N3 . 2.350(2) y
    Cd1 N2 . 2.377(2) y
    N1 C1 . 1.321(4) ?
    N1 C12 . 1.361(3) ?
    N2 C10 . 1.331(4) ?
    N2 C11 . 1.359(4) ?
    N3 C13 . 1.327(3) ?
    N3 C24 . 1.366(4) ?
    N4 C22 . 1.336(3) ?
    N4 C23 . 1.356(4) ?
    C1 C2 . 1.390(4) ?
    C1 H1A . 0.9300 ?
    C2 C3 . 1.367(4) ?
    C2 H2A . 0.9300 ?
    C3 C4 . 1.401(4) ?
    C3 H3A . 0.9300 ?
    C4 C12 . 1.406(4) ?
    C4 C5 . 1.435(4) ?
    C5 C6 . 1.342(5) ?
    C5 H5A . 0.9300 ?
    C6 C7 . 1.427(4) ?
    C6 H6A . 0.9300 ?
    C7 C8 . 1.404(4) ?
    C7 C11 . 1.415(4) ?
    C8 C9 . 1.354(5) ?
    C8 H8A . 0.9300 ?
    C9 C10 . 1.396(4) ?
    C9 H9A . 0.9300 ?
    C10 H10A . 0.9300 ?
    C11 C12 . 1.444(4) ?
    C13 C14 . 1.395(4) ?
    C13 H13A . 0.9300 ?
    C14 C15 . 1.357(5) ?
    C14 H14A . 0.9300 ?
    C15 C16 . 1.415(4) ?
    C15 H15A . 0.9300 ?
    C16 C24 . 1.400(4) ?
    C16 C17 . 1.430(4) ?
    C17 C18 . 1.349(4) ?
    C17 H17A . 0.9300 ?
    C18 C19 . 1.423(4) ?
    C18 H18A . 0.9300 ?
    C19 C20 . 1.404(4) ?
    C19 C23 . 1.410(4) ?
    C20 C21 . 1.358(5) ?
    C20 H20A . 0.9300 ?
    C21 C22 . 1.384(4) ?
    C21 H21A . 0.9300 ?
    C22 H22A . 0.9300 ?
    C23 C24 . 1.444(4) ?
    O2W H2WA . 0.83(4) ?
    O2W H2WB . 0.81(3) ?
    O1W H1WA . 0.84(2) ?
    O1W H1WB . 0.85(2) ?
    O1 S1 . 1.479(2) ?
    O2 S1 . 1.466(2) ?
    O3 S1 . 1.476(2) ?
    O4 S1 . 1.462(2) ?
    O6W H6WB . 0.84(2) ?
    O6W H6WA . 0.78(3) ?
    O5W H5WA . 0.77(3) ?
    O5W H5WB . 0.77(3) ?
    O4W H4WA . 0.87(2) ?
    O4W H4WB . 0.79(3) ?
    O3W H3WA . 0.76(3) ?
    O3W H3WB . 0.77(3) ?
    O8W H8WA . 0.85(3) ?
    O8W H8WB . 0.83(3) ?
    O7W H7WA . 0.83(3) ?
    O7W H7WB . 0.82(3) ?
loop_
    _geom_angle_atom_site_label_1
    _geom_angle_atom_site_label_2
    _geom_angle_atom_site_label_3
    _geom_angle_site_symmetry_1
    _geom_angle_site_symmetry_3
    _geom_angle
    _geom_angle_publ_flag
    O2W Cd1 O1W . . 82.11(8) y
    O2W Cd1 N4 . . 112.65(8) ?
    O1W Cd1 N4 . . 91.28(8) ?
    O2W Cd1 N1 . . 90.11(8) ?
    O1W Cd1 N1 . . 106.36(8) ?
    N4 Cd1 N1 . . 153.17(8) ?
    O2W Cd1 N3 . . 98.54(9) ?
    O1W Cd1 N3 . . 161.85(8) ?
    N4 Cd1 N3 . . 71.63(8) y
    N1 Cd1 N3 . . 91.79(8) ?
    O2W Cd1 N2 . . 156.76(9) ?
    O1W Cd1 N2 . . 89.69(8) ?
    N4 Cd1 N2 . . 89.12(8) ?
    N1 Cd1 N2 . . 71.32(8) y
    N3 Cd1 N2 . . 95.96(8) ?
    C1 N1 C12 . . 118.5(2) ?
    C1 N1 Cd1 . . 125.28(18) ?
    C12 N1 Cd1 . . 116.18(18) ?
    C10 N2 C11 . . 118.2(2) ?
    C10 N2 Cd1 . . 126.83(19) ?
    C11 N2 Cd1 . . 114.91(17) ?
    C13 N3 C24 . . 118.2(3) ?
    C13 N3 Cd1 . . 126.6(2) ?
    C24 N3 Cd1 . . 114.87(17) ?
    C22 N4 C23 . . 118.1(2) ?
    C22 N4 Cd1 . . 125.5(2) ?
    C23 N4 Cd1 . . 115.83(17) ?
    N1 C1 C2 . . 123.4(3) ?
    N1 C1 H1A . . 118.3 ?
    C2 C1 H1A . . 118.3 ?
    C3 C2 C1 . . 118.8(3) ?
    C3 C2 H2A . . 120.6 ?
    C1 C2 H2A . . 120.6 ?
    C2 C3 C4 . . 119.7(3) ?
    C2 C3 H3A . . 120.1 ?
    C4 C3 H3A . . 120.1 ?
    C3 C4 C12 . . 117.8(3) ?
    C3 C4 C5 . . 122.8(3) ?
    C12 C4 C5 . . 119.4(3) ?
    C6 C5 C4 . . 121.0(3) ?
    C6 C5 H5A . . 119.5 ?
    C4 C5 H5A . . 119.5 ?
    C5 C6 C7 . . 121.7(3) ?
    C5 C6 H6A . . 119.2 ?
    C7 C6 H6A . . 119.2 ?
    C8 C7 C11 . . 117.3(3) ?
    C8 C7 C6 . . 123.5(3) ?
    C11 C7 C6 . . 119.2(3) ?
    C9 C8 C7 . . 120.5(3) ?
    C9 C8 H8A . . 119.8 ?
    C7 C8 H8A . . 119.8 ?
    C8 C9 C10 . . 118.7(3) ?
    C8 C9 H9A . . 120.6 ?
    C10 C9 H9A . . 120.6 ?
    N2 C10 C9 . . 123.3(3) ?
    N2 C10 H10A . . 118.3 ?
    C9 C10 H10A . . 118.3 ?
    N2 C11 C7 . . 121.9(3) ?
    N2 C11 C12 . . 118.9(2) ?
    C7 C11 C12 . . 119.2(3) ?
    N1 C12 C4 . . 121.8(3) ?
    N1 C12 C11 . . 118.6(2) ?
    C4 C12 C11 . . 119.6(2) ?
    N3 C13 C14 . . 123.2(3) ?
    N3 C13 H13A . . 118.4 ?
    C14 C13 H13A . . 118.4 ?
    C15 C14 C13 . . 118.9(3) ?
    C15 C14 H14A . . 120.5 ?
    C13 C14 H14A . . 120.5 ?
    C14 C15 C16 . . 120.1(3) ?
    C14 C15 H15A . . 120.0 ?
    C16 C15 H15A . . 120.0 ?
    C24 C16 C15 . . 117.3(3) ?
    C24 C16 C17 . . 119.8(3) ?
    C15 C16 C17 . . 123.0(3) ?
    C18 C17 C16 . . 120.7(3) ?
    C18 C17 H17A . . 119.6 ?
    C16 C17 H17A . . 119.6 ?
    C17 C18 C19 . . 121.3(3) ?
    C17 C18 H18A . . 119.3 ?
    C19 C18 H18A . . 119.3 ?
    C20 C19 C23 . . 117.3(3) ?
    C20 C19 C18 . . 123.2(3) ?
    C23 C19 C18 . . 119.5(3) ?
    C21 C20 C19 . . 119.7(3) ?
    C21 C20 H20A . . 120.1 ?
    C19 C20 H20A . . 120.1 ?
    C20 C21 C22 . . 119.7(3) ?
    C20 C21 H21A . . 120.2 ?
    C22 C21 H21A . . 120.2 ?
    N4 C22 C21 . . 122.8(3) ?
    N4 C22 H22A . . 118.6 ?
    C21 C22 H22A . . 118.6 ?
    N4 C23 C19 . . 122.4(3) ?
    N4 C23 C24 . . 118.5(2) ?
    C19 C23 C24 . . 119.2(3) ?
    N3 C24 C16 . . 122.3(3) ?
    N3 C24 C23 . . 118.3(2) ?
    C16 C24 C23 . . 119.5(3) ?
    Cd1 O2W H2WA . . 126(3) ?
    Cd1 O2W H2WB . . 116(2) ?
    H2WA O2W H2WB . . 106(3) ?
    Cd1 O1W H1WA . . 112(2) ?
    Cd1 O1W H1WB . . 124(2) ?
    H1WA O1W H1WB . . 112(3) ?
    H6WB O6W H6WA . . 112(4) ?
    H5WA O5W H5WB . . 111(5) ?
    H4WA O4W H4WB . . 108(3) ?
    H3WA O3W H3WB . . 77(5) ?
    H8WA O8W H8WB . . 104(5) ?
    H7WA O7W H7WB . . 110(6) ?
    O4 S1 O2 . . 110.75(13) ?
    O4 S1 O3 . . 109.80(13) ?
    O2 S1 O3 . . 108.90(13) ?
    O4 S1 O1 . . 109.62(13) ?
    O2 S1 O1 . . 109.88(13) ?
    O3 S1 O1 . . 107.83(13) ?
loop_
    _geom_torsion_atom_site_label_1
    _geom_torsion_atom_site_label_2
    _geom_torsion_atom_site_label_3
    _geom_torsion_atom_site_label_4
    _geom_torsion_site_symmetry_1
    _geom_torsion_site_symmetry_2
    _geom_torsion_site_symmetry_3
    _geom_torsion_site_symmetry_4
    _geom_torsion
    _geom_torsion_publ_flag
    O2W Cd1 N1 C1 . . . . -14.3(2) ?
    O1W Cd1 N1 C1 . . . . -96.1(2) ?
    N4 Cd1 N1 C1 . . . . 134.7(2) ?
    N3 Cd1 N1 C1 . . . . 84.3(2) ?
    N2 Cd1 N1 C1 . . . . 180.0(3) ?
    O2W Cd1 N1 C12 . . . . 169.1(2) ?
    O1W Cd1 N1 C12 . . . . 87.3(2) ?
    N4 Cd1 N1 C12 . . . . -41.9(3) ?
    N3 Cd1 N1 C12 . . . . -92.36(19) ?
    N2 Cd1 N1 C12 . . . . 3.33(18) ?
    O2W Cd1 N2 C10 . . . . 140.1(3) ?
    O1W Cd1 N2 C10 . . . . 71.2(3) ?
    N4 Cd1 N2 C10 . . . . -20.1(3) ?
    N1 Cd1 N2 C10 . . . . 178.6(3) ?
    N3 Cd1 N2 C10 . . . . -91.5(3) ?
    O2W Cd1 N2 C11 . . . . -41.1(3) ?
    O1W Cd1 N2 C11 . . . . -110.0(2) ?
    N4 Cd1 N2 C11 . . . . 158.7(2) ?
    N1 Cd1 N2 C11 . . . . -2.57(19) ?
    N3 Cd1 N2 C11 . . . . 87.3(2) ?
    O2W Cd1 N3 C13 . . . . 67.9(2) ?
    O1W Cd1 N3 C13 . . . . 158.6(2) ?
    N4 Cd1 N3 C13 . . . . 179.0(2) ?
    N1 Cd1 N3 C13 . . . . -22.5(2) ?
    N2 Cd1 N3 C13 . . . . -93.9(2) ?
    O2W Cd1 N3 C24 . . . . -118.70(17) ?
    O1W Cd1 N3 C24 . . . . -28.0(3) ?
    N4 Cd1 N3 C24 . . . . -7.57(16) ?
    N1 Cd1 N3 C24 . . . . 150.92(17) ?
    N2 Cd1 N3 C24 . . . . 79.52(18) ?
    O2W Cd1 N4 C22 . . . . -88.6(2) ?
    O1W Cd1 N4 C22 . . . . -6.6(2) ?
    N1 Cd1 N4 C22 . . . . 125.4(2) ?
    N3 Cd1 N4 C22 . . . . 179.7(2) ?
    N2 Cd1 N4 C22 . . . . 83.1(2) ?
    O2W Cd1 N4 C23 . . . . 100.12(18) ?
    O1W Cd1 N4 C23 . . . . -177.90(18) ?
    N1 Cd1 N4 C23 . . . . -46.0(3) ?
    N3 Cd1 N4 C23 . . . . 8.35(17) ?
    N2 Cd1 N4 C23 . . . . -88.23(18) ?
    C12 N1 C1 C2 . . . . 0.2(4) ?
    Cd1 N1 C1 C2 . . . . -176.4(2) ?
    N1 C1 C2 C3 . . . . 0.5(5) ?
    C1 C2 C3 C4 . . . . -1.1(5) ?
    C2 C3 C4 C12 . . . . 1.1(5) ?
    C2 C3 C4 C5 . . . . -177.9(3) ?
    C3 C4 C5 C6 . . . . 178.5(3) ?
    C12 C4 C5 C6 . . . . -0.5(5) ?
    C4 C5 C6 C7 . . . . 1.1(5) ?
    C5 C6 C7 C8 . . . . -179.9(4) ?
    C5 C6 C7 C11 . . . . -0.3(5) ?
    C11 C7 C8 C9 . . . . 1.4(5) ?
    C6 C7 C8 C9 . . . . -179.0(3) ?
    C7 C8 C9 C10 . . . . -1.2(5) ?
    C11 N2 C10 C9 . . . . 0.5(5) ?
    Cd1 N2 C10 C9 . . . . 179.3(2) ?
    C8 C9 C10 N2 . . . . 0.2(5) ?
    C10 N2 C11 C7 . . . . -0.3(4) ?
    Cd1 N2 C11 C7 . . . . -179.2(2) ?
    C10 N2 C11 C12 . . . . -179.4(3) ?
    Cd1 N2 C11 C12 . . . . 1.6(3) ?
    C8 C7 C11 N2 . . . . -0.7(4) ?
    C6 C7 C11 N2 . . . . 179.7(3) ?
    C8 C7 C11 C12 . . . . 178.5(3) ?
    C6 C7 C11 C12 . . . . -1.2(4) ?
    C1 N1 C12 C4 . . . . -0.1(4) ?
    Cd1 N1 C12 C4 . . . . 176.7(2) ?
    C1 N1 C12 C11 . . . . 179.3(3) ?
    Cd1 N1 C12 C11 . . . . -3.8(3) ?
    C3 C4 C12 N1 . . . . -0.5(4) ?
    C5 C4 C12 N1 . . . . 178.5(3) ?
    C3 C4 C12 C11 . . . . -180.0(3) ?
    C5 C4 C12 C11 . . . . -0.9(4) ?
    N2 C11 C12 N1 . . . . 1.4(4) ?
    C7 C11 C12 N1 . . . . -177.7(3) ?
    N2 C11 C12 C4 . . . . -179.1(3) ?
    C7 C11 C12 C4 . . . . 1.7(4) ?
    C24 N3 C13 C14 . . . . -0.6(4) ?
    Cd1 N3 C13 C14 . . . . 172.6(2) ?
    N3 C13 C14 C15 . . . . -0.2(5) ?
    C13 C14 C15 C16 . . . . 0.4(4) ?
    C14 C15 C16 C24 . . . . 0.1(4) ?
    C14 C15 C16 C17 . . . . -179.7(3) ?
    C24 C16 C17 C18 . . . . -0.2(4) ?
    C15 C16 C17 C18 . . . . 179.6(3) ?
    C16 C17 C18 C19 . . . . 0.1(4) ?
    C17 C18 C19 C20 . . . . -179.7(3) ?
    C17 C18 C19 C23 . . . . 0.4(4) ?
    C23 C19 C20 C21 . . . . 0.7(4) ?
    C18 C19 C20 C21 . . . . -179.2(3) ?
    C19 C20 C21 C22 . . . . 0.1(5) ?
    C23 N4 C22 C21 . . . . 1.5(4) ?
    Cd1 N4 C22 C21 . . . . -169.6(2) ?
    C20 C21 C22 N4 . . . . -1.3(5) ?
    C22 N4 C23 C19 . . . . -0.6(4) ?
    Cd1 N4 C23 C19 . . . . 171.41(18) ?
    C22 N4 C23 C24 . . . . 179.6(2) ?
    Cd1 N4 C23 C24 . . . . -8.4(3) ?
    C20 C19 C23 N4 . . . . -0.5(4) ?
    C18 C19 C23 N4 . . . . 179.4(2) ?
    C20 C19 C23 C24 . . . . 179.3(2) ?
    C18 C19 C23 C24 . . . . -0.8(4) ?
    C13 N3 C24 C16 . . . . 1.1(4) ?
    Cd1 N3 C24 C16 . . . . -172.87(19) ?
    C13 N3 C24 C23 . . . . -179.8(2) ?
    Cd1 N3 C24 C23 . . . . 6.3(3) ?
    C15 C16 C24 N3 . . . . -0.9(4) ?
    C17 C16 C24 N3 . . . . 178.9(2) ?
    C15 C16 C24 C23 . . . . 180.0(2) ?
    C17 C16 C24 C23 . . . . -0.2(4) ?
    N4 C23 C24 N3 . . . . 1.4(3) ?
    C19 C23 C24 N3 . . . . -178.4(2) ?
    N4 C23 C24 C16 . . . . -179.5(2) ?
    C19 C23 C24 C16 . . . . 0.7(4) ?
loop_
    _geom_hbond_atom_site_label_D
    _geom_hbond_atom_site_label_H
    _geom_hbond_atom_site_label_A
    _geom_hbond_site_symmetry_A
    _geom_hbond_distance_DH
    _geom_hbond_distance_HA
    _geom_hbond_distance_DA
    _geom_hbond_angle_DHA
    O1W H1WA O1 . 0.84(2) 1.84(2) 2.657(3) 163(3)
    O2W H2WB O3 . 0.81(3) 1.92(3) 2.718(3) 169(4)
    O1W H1WB O6W . 0.85(2) 1.91(2) 2.739(3) 163(3)
    O5W H5WA O2 . 0.77(3) 2.08(3) 2.816(3) 161(5)
    O8W H8WA O1 . 0.85(3) 1.88(3) 2.729(4) 175(5)
    O4W H4WA O2 . 0.87(2) 1.99(3) 2.805(3) 157(4)
    O6W H6WB O5W . 0.84(2) 2.04(3) 2.830(4) 158(4)
    O7W H7WA O4 . 0.83(3) 1.96(3) 2.791(4) 172(6)
    O7W H7WB O8W . 0.82(3) 2.16(4) 2.901(5) 151(6)
    O2W H2WA O3 2_575 0.83(4) 1.86(4) 2.671(3) 164(3)
    O3W H3WB O8W 1_655 0.77(3) 2.29(5) 2.907(5) 137(6)
    O5W H5WB O4W 2_665 0.77(3) 2.07(3) 2.829(4) 174(5)
    O6W H6WA O3W 2_666 0.78(3) 2.03(3) 2.773(5) 160(4)
    O4W H4WB O7W 2_565 0.79(3) 2.03(3) 2.806(4) 168(5)
    O8W H8WB O3W 2_666 0.83(3) 2.09(3) 2.851(5) 154(5)
