# Supplementary material for: Diaqua­bis­(1,10-phenanthroline-κ2 N,N′)cadmium sulfate hexa­hydrate
Source: Acta Crystallogr Sect E Struct Rep Online. 2011 Oct 29;67(Pt 11):m1609–10. doi: 10.1107/S1600536811043194 (PMC3247531; doi:10.1107/S1600536811043194)
Supplement: Supplementary file 2 [file e-67-m1609-Isup2.hkl]

# 
# h,k,l, Fc-squared, Fo-squared, sigma(Fo-squared) and status flag 
# 
data_I
_shelx_title ' p in  P-1' 
_shelx_refln_list_code          4 
_shelx_F_calc_maximum      229.94 
_exptl_crystal_F_000       727.90 
_reflns_d_resolution_high  0.7703 
 
loop_ 
 _symmetry_equiv_pos_as_xyz 
 'x, y, z' 
 '-x, -y, -z' 
 
_cell_length_a    10.3440 
_cell_length_b    12.0860 
_cell_length_c    13.3310 
_cell_angle_alpha  71.540 
_cell_angle_beta   88.370 
_cell_angle_gamma  69.370 
 
_shelx_F_squared_multiplier     1.000 
 
loop_ 
 _refln_index_h 
 _refln_index_k 
 _refln_index_l 
 _refln_F_squared_calc 
 _refln_F_squared_meas 
 _refln_F_squared_sigma 
 _refln_observed_status 
   2   0   0      767.95      664.03     24.50 o 
   3   0   0       18.62       26.49      9.41 o 
   4   0   0     8183.31     8404.38    277.78 o 
   5   0   0     2394.68     2930.65     95.50 o 
   6   0   0     3130.20     2966.21     68.47 o 
   7   0   0      988.44     1048.22     34.55 o 
   8   0   0     1257.61     1343.42     48.27 o 
   9   0   0      750.19      734.55    114.67 o 
  10   0   0      675.69      641.75     57.81 o 
  11   0   0      128.50      138.46     17.94 o 
  12   0   0       37.88       20.46     14.01 o 
 -11   1   0      275.07      239.73     57.75 o 
 -10   1   0     1580.28     1413.80    111.46 o 
  -9   1   0        1.02       33.62      9.34 o 
  -8   1   0     1199.69     1235.15     55.18 o 
  -7   1   0       22.01       47.76     17.47 o 
  -6   1   0     2483.28     2545.70     81.87 o 
  -5   1   0     1847.69     2162.13     59.24 o 
  -4   1   0     1075.95      981.98     32.55 o 
  -3   1   0      933.05      931.41     30.11 o 
  -2   1   0    21402.61    21675.05    336.19 o 
  -1   1   0     6417.90     6769.67     57.51 o 
   2   1   0       43.73       58.11      6.59 o 
   3   1   0        2.05       21.39     12.91 o 
   5   1   0      119.42      116.68     19.34 o 
   6   1   0      560.68      470.76     21.94 o 
   7   1   0     4133.50     4173.09    163.86 o 
   8   1   0       97.39       78.63     11.92 o 
   9   1   0      985.92      933.27     57.91 o 
  10   1   0      376.24      401.11     23.20 o 
  11   1   0       88.16      108.06     17.43 o 
  12   1   0      186.08      239.19     39.37 o 
 -11   2   0        8.16       37.87     21.84 o 
 -10   2   0      477.12      528.48     40.69 o 
  -9   2   0      222.15      201.88     18.39 o 
  -8   2   0      950.35      885.13     42.20 o 
  -7   2   0       82.19       80.39     11.78 o 
  -6   2   0     3153.12     3102.55     66.58 o 
  -5   2   0        0.38       11.46      7.65 o 
  -4   2   0     7002.48     6820.31     75.73 o 
  -3   2   0     6221.11     6156.88     59.28 o 
  -2   2   0      164.44      155.27      6.71 o 
  -1   2   0      270.41      298.29     23.58 o 
   0   2   0     5263.42     5288.65    217.12 o 
   1   2   0      306.53      215.65     16.63 o 
   2   2   0    12280.88    12898.77    128.25 o 
   3   2   0       19.06       45.63     15.68 o 
   4   2   0       81.09       54.82      8.01 o 
   5   2   0     5502.11     5375.34    145.85 o 
   6   2   0      229.76      234.57     20.36 o 
   7   2   0      187.25      182.28     29.36 o 
   8   2   0       72.44       75.46     12.58 o 
   9   2   0      491.77      502.85     34.77 o 
  10   2   0      329.41      326.20     35.78 o 
  11   2   0      681.93      706.56     62.36 o 
  12   2   0        0.35        4.02      7.36 o 
  13   2   0      402.39      424.89     80.29 o 
 -10   3   0      101.99      108.99     26.92 o 
  -9   3   0      179.77      175.29     23.54 o 
  -8   3   0      616.94      563.80     29.40 o 
  -7   3   0      844.99      853.66     36.49 o 
  -6   3   0     2406.79     2494.64     60.48 o 
  -5   3   0     3996.75     4074.85     75.37 o 
  -4   3   0      102.82       87.29     10.88 o 
  -3   3   0     4831.46     4958.77     75.33 o 
  -2   3   0     1963.34     2046.87     46.66 o 
  -1   3   0      469.07      473.77     12.58 o 
   0   3   0      879.75      830.56     21.80 o 
   1   3   0    10162.23    10749.00    116.09 o 
   3   3   0     5006.84     4890.51     60.14 o 
   4   3   0      710.01      706.72     22.33 o 
   5   3   0     2572.75     2751.82    105.76 o 
   6   3   0       45.27       47.33     10.08 o 
   7   3   0      413.25      372.65     56.31 o 
   8   3   0      459.22      455.28     51.52 o 
   9   3   0     2979.51     3108.82     97.58 o 
  10   3   0       31.00       32.07     25.30 o 
  11   3   0      937.90      897.97     48.83 o 
  12   3   0       84.06       89.88     21.02 o 
  13   3   0       64.68       56.37     37.18 o 
 -10   4   0      288.18      339.94     56.08 o 
  -9   4   0      531.29      412.85    100.75 o 
  -8   4   0      455.75      445.26     23.98 o 
  -7   4   0     1975.71     2024.49     60.51 o 
  -6   4   0      892.02      839.13     34.85 o 
  -5   4   0      220.70      205.90     13.93 o 
  -4   4   0     1343.23     1394.53     53.00 o 
  -3   4   0     2832.30     2923.47     53.65 o 
  -2   4   0     1266.92     1324.98     40.79 o 
  -1   4   0     3110.64     2954.17     56.43 o 
   0   4   0       68.24       52.21     13.24 o 
   1   4   0     5456.43     5374.79     75.19 o 
   2   4   0      179.06      126.04     27.03 o 
   3   4   0    10819.43    11965.09    127.67 o 
   4   4   0       51.09       44.25     33.00 o 
   5   4   0     4012.37     3916.70     63.28 o 
   6   4   0       41.52       52.29     11.73 o 
   7   4   0     3412.88     3536.02     92.35 o 
   8   4   0      447.61      459.25     29.80 o 
   9   4   0      923.23      899.49     63.52 o 
  10   4   0     1164.05     1071.42     98.73 o 
  11   4   0      206.97      203.03     36.83 o 
  12   4   0       41.29       33.60     19.94 o 
  13   4   0      222.49      297.29     67.49 o 
 -10   5   0      243.58      228.82     45.13 o 
  -9   5   0      551.79      476.54    101.61 o 
  -8   5   0        0.68       -3.34     14.47 o 
  -7   5   0      901.25      858.90     57.04 o 
  -6   5   0     1572.42     1603.13     55.14 o 
  -5   5   0      134.75      165.37     21.42 o 
  -4   5   0      609.26      564.18     32.32 o 
  -3   5   0     3628.43     3585.50     86.73 o 
  -2   5   0       55.26       51.72     16.57 o 
  -1   5   0      409.79      291.79     23.02 o 
   0   5   0     2098.03     2228.15     47.89 o 
   1   5   0     3673.15     3849.11     86.11 o 
   2   5   0       74.21       68.28     14.44 o 
   3   5   0     6995.53     7331.51     99.64 o 
   4   5   0     2613.21     3012.16     75.26 o 
   5   5   0      139.19       82.16     22.45 o 
   6   5   0     2359.69     2460.34     89.56 o 
   7   5   0     1782.64     1857.51    103.60 o 
   8   5   0     1854.26     1818.53     66.60 o 
   9   5   0      602.53      569.14     41.92 o 
  10   5   0      798.10      775.25     67.06 o 
  11   5   0      492.96      438.18     90.26 o 
  12   5   0      805.85      829.44     79.19 o 
  13   5   0       23.63       53.20     29.91 o 
  -9   6   0      285.49      200.06     75.79 o 
  -8   6   0        0.03       11.76     17.92 o 
  -7   6   0      443.72      438.50    143.00 o 
  -6   6   0       33.01       35.95     16.68 o 
  -5   6   0     1812.52     1846.56     82.16 o 
  -4   6   0      699.21      688.36     39.45 o 
  -3   6   0     3334.51     3258.94     97.36 o 
  -2   6   0     3403.59     3313.47    145.56 o 
  -1   6   0     1215.20     1297.11     35.10 o 
   0   6   0      324.66      360.43     16.24 o 
   1   6   0     5448.24     5799.75     72.79 o 
   2   6   0     5597.16     5938.16     94.01 o 
   3   6   0     1531.98     1643.20    110.06 o 
   4   6   0      225.76      170.41     21.37 o 
   5   6   0      268.55      249.65     23.84 o 
   6   6   0     1439.64     1421.82     56.67 o 
   7   6   0       37.15       29.34     17.02 o 
   8   6   0      434.40      503.48     32.44 o 
   9   6   0        4.96       19.77     18.01 o 
  10   6   0     1593.10     1625.66     75.73 o 
  11   6   0      147.66       97.80     24.45 o 
  12   6   0      967.50      989.79     82.30 o 
  13   6   0        1.44       42.25     33.43 o 
  -8   7   0      139.90      142.59     55.79 o 
  -7   7   0      518.81      522.24     54.87 o 
  -6   7   0      406.43      418.90     76.25 o 
  -5   7   0      827.13      826.73     83.75 o 
  -4   7   0     1127.89      971.40     64.72 o 
  -3   7   0       22.67       47.83     20.36 o 
  -2   7   0      316.43      293.29     26.98 o 
  -1   7   0     1411.22     1506.15     64.15 o 
   0   7   0     1813.06     1753.28     41.86 o 
   1   7   0     1105.74     1148.91     35.09 o 
   2   7   0     6748.33     6813.20    125.97 o 
   3   7   0        5.32       19.44     21.48 o 
   4   7   0      732.48      802.10     42.28 o 
   5   7   0       12.11       51.07     23.90 o 
   6   7   0     1467.75     1484.19     80.98 o 
   7   7   0      666.20      680.52     42.36 o 
   8   7   0     3058.06     2993.60     98.80 o 
   9   7   0      114.29      100.95     18.73 o 
  10   7   0     1231.19     1236.62     76.54 o 
  11   7   0       29.76       63.57     20.53 o 
  12   7   0      955.58      913.25     81.15 o 
  13   7   0       32.63       25.94     30.37 o 
  -7   8   0       54.28       31.76     17.35 o 
  -6   8   0      537.19      498.26     53.14 o 
  -5   8   0      104.73      113.54     29.34 o 
  -4   8   0      152.82      159.88     31.24 o 
  -3   8   0      973.24      855.61    133.72 o 
  -2   8   0      789.97      778.45    124.32 o 
  -1   8   0      539.29      577.37     31.00 o 
   0   8   0     1976.84     1999.38     54.45 o 
   1   8   0       12.54       26.78     17.75 o 
   2   8   0      548.30      597.58     28.43 o 
   3   8   0      187.48      205.88     19.94 o 
   4   8   0      171.61      158.71     25.27 o 
   5   8   0      885.90      919.26     46.11 o 
   6   8   0      978.16      895.50    126.57 o 
   7   8   0      715.78      706.64     59.42 o 
   8   8   0     1434.66     1524.92     55.31 o 
   9   8   0      506.37      562.89     65.82 o 
  10   8   0      479.77      458.44     68.22 o 
  11   8   0      160.95      127.34     39.39 o 
  12   8   0      502.67      494.23     85.01 o 
  13   8   0       78.78      104.84     54.35 o 
  -7   9   0        3.76       36.71     21.50 o 
  -6   9   0      147.26      139.94     30.66 o 
  -5   9   0      266.60      326.80     35.04 o 
  -4   9   0      857.08      866.68     92.22 o 
  -3   9   0      316.93      285.07     39.88 o 
  -2   9   0     1055.65     1253.18     88.93 o 
  -1   9   0       10.97       11.93      3.32 o 
   0   9   0      911.83      842.17     54.53 o 
   1   9   0      215.01      229.07     19.84 o 
   2   9   0      103.24      111.08     17.11 o 
   3   9   0      410.08      400.13     27.86 o 
   4   9   0     3659.92     3860.11    108.29 o 
   5   9   0      159.45      187.28     26.50 o 
   6   9   0     1724.76     1736.58    112.16 o 
   7   9   0     1016.48      959.56    127.58 o 
   8   9   0      616.67      647.50     74.26 o 
   9   9   0      249.16      270.21     52.10 o 
  10   9   0      250.91      224.44     31.57 o 
  11   9   0      268.31      195.33     35.62 o 
  12   9   0      397.14      411.56     51.32 o 
  -6  10   0      612.55      611.17    107.84 o 
  -5  10   0        4.52       23.86     14.75 o 
  -4  10   0      904.10     1047.83    101.32 o 
  -3  10   0      164.78      199.19     51.53 o 
  -2  10   0       99.09      117.69     29.22 o 
  -1  10   0      185.39      186.86     40.46 o 
   0  10   0      905.61      923.06     42.55 o 
   1  10   0      363.46      361.02     32.45 o 
   2  10   0     1055.84     1039.76     65.08 o 
   3  10   0     3714.31     3682.67    132.30 o 
   4  10   0     3173.62     3248.99    111.96 o 
   5  10   0      769.81      737.48     68.01 o 
   6  10   0      133.13      143.83     25.39 o 
   7  10   0     1094.41     1120.27    103.63 o 
   8  10   0      671.06      605.70     80.29 o 
   9  10   0      157.83      188.82     40.69 o 
  10  10   0      355.04      427.20     56.71 o 
  11  10   0      784.83      899.24     88.07 o 
  12  10   0       13.03       25.78     18.84 o 
  -4  11   0      124.86       96.19     36.48 o 
  -3  11   0      145.00      136.14     28.53 o 
  -2  11   0      412.49      418.04     55.56 o 
  -1  11   0       49.69       68.24     32.16 o 
   0  11   0      977.73     1047.04     43.90 o 
   1  11   0      731.75      731.00     37.41 o 
   2  11   0      751.29      735.78     58.56 o 
   3  11   0     1420.76     1417.42     82.86 o 
   4  11   0       22.45       34.10     15.33 o 
   5  11   0      619.64      814.03     54.51 o 
   6  11   0       64.23       88.26     22.19 o 
   7  11   0      167.12      196.96     35.61 o 
   8  11   0      197.95      208.34     32.57 o 
   9  11   0     1018.20     1159.21     79.55 o 
  10  11   0      105.39       75.92     67.90 o 
  11  11   0      537.30      599.67     78.04 o 
  12  11   0       48.28       31.64     20.05 o 
  -3  12   0       95.95       85.30     40.17 o 
  -1  12   0      394.46      467.03    105.88 o 
   1  12   0      372.28      399.71     45.96 o 
   2  12   0       21.87       36.22     24.01 o 
   3  12   0      357.49      391.85     52.87 o 
   4  12   0       30.70       20.73     22.19 o 
   5  12   0      315.26      362.44     51.24 o 
   6  12   0      184.06      195.07     34.73 o 
   7  12   0      580.92      673.68     58.45 o 
   8  12   0       56.33       55.80     21.49 o 
   9  12   0      399.70      423.30     84.49 o 
  10  12   0       44.86      100.39     31.18 o 
  11  12   0       50.05       23.17     32.28 o 
  -1  13   0      422.33      376.02     94.64 o 
   0  13   0       68.37       71.24     28.18 o 
   1  13   0      100.72       61.44     29.51 o 
   2  13   0       43.81       39.77     15.62 o 
   3  13   0      655.53      685.92     53.20 o 
   4  13   0        6.75        9.75     15.67 o 
   5  13   0      984.38     1036.33     72.13 o 
   6  13   0      296.21      277.33     30.02 o 
   7  13   0      229.42      172.18     32.85 o 
   8  13   0       73.17       62.40     24.55 o 
   9  13   0      273.39      303.57     54.34 o 
  10  13   0      121.72      129.45     42.36 o 
   1  14   0      107.81      142.36     41.50 o 
   2  14   0      190.00      196.02     49.68 o 
   3  14   0      498.51      610.31    112.51 o 
   4  14   0      404.58      397.76     46.92 o 
   5  14   0       36.52       39.05     15.23 o 
   6  14   0      548.10      604.39     79.20 o 
   7  14   0      328.55      370.24     62.91 o 
   8  14   0       69.07       71.78     25.19 o 
  -8 -14   1      109.68      114.56     27.63 o 
  -7 -14   1      271.08      283.85     69.60 o 
  -6 -14   1      163.87      154.91     35.07 o 
  -5 -14   1      440.02      422.89     55.47 o 
  -4 -14   1      642.47      614.17     76.75 o 
  -3 -14   1       35.53       27.32     28.53 o 
  -2 -14   1      224.32      211.06     53.26 o 
  -9 -13   1      182.77      178.80     36.04 o 
  -8 -13   1      218.63      246.66     32.37 o 
  -7 -13   1       27.44       41.46     23.76 o 
  -6 -13   1      397.39      468.68     88.85 o 
  -5 -13   1       11.19       35.06     18.98 o 
  -4 -13   1      418.43      442.02     39.81 o 
  -3 -13   1        0.05       26.31     14.40 o 
  -2 -13   1      270.52      263.74     47.49 o 
  -1 -13   1       40.53       76.25     28.01 o 
   0 -13   1      419.89      398.55     76.14 o 
   1 -13   1        3.40       62.13     30.89 o 
 -11 -12   1      190.76      157.63     43.92 o 
 -10 -12   1      406.48      346.40     55.81 o 
  -9 -12   1       26.03       10.95     14.86 o 
  -8 -12   1      339.01      384.18     47.94 o 
  -7 -12   1        2.45       35.25     20.09 o 
  -6 -12   1       80.73       63.76     25.71 o 
  -5 -12   1        0.17       28.42     20.01 o 
  -4 -12   1      530.33      533.88     74.05 o 
  -3 -12   1        5.38       12.68     16.06 o 
  -2 -12   1      499.09      482.79     57.06 o 
  -1 -12   1       57.97       47.46     14.14 o 
   0 -12   1      443.20      414.40     57.35 o 
   1 -12   1       59.03       38.85     25.88 o 
   2 -12   1      200.25      206.22     68.88 o 
   3 -12   1       57.67       51.53     45.94 o 
 -11 -11   1        5.15       35.85     27.84 o 
 -10 -11   1      522.67      589.68     66.97 o 
  -9 -11   1        0.21       16.48     31.07 o 
  -8 -11   1      107.91      166.22     59.77 o 
  -7 -11   1       42.20       52.79     37.52 o 
  -6 -11   1      646.40      589.91     71.93 o 
  -5 -11   1        1.70       41.62     22.52 o 
  -4 -11   1     1430.56     1461.49     76.50 o 
  -3 -11   1      298.27      308.09     53.75 o 
  -2 -11   1      562.26      663.88     37.76 o 
  -1 -11   1      418.95      438.19     28.01 o 
   0 -11   1      489.39      526.99     66.60 o 
   1 -11   1      352.46      275.90     51.18 o 
   2 -11   1      160.53      227.14     41.04 o 
   3 -11   1      204.03      189.22     32.51 o 
   4 -11   1      261.25      296.77     60.46 o 
 -12 -10   1      332.85      292.73     67.78 o 
 -11 -10   1       26.32       44.26     39.65 o 
 -10 -10   1      298.56      231.87     57.18 o 
  -9 -10   1       70.92       19.25     31.87 o 
  -8 -10   1      537.51      529.73     59.71 o 
  -7 -10   1      187.23      242.71     53.26 o 
  -6 -10   1      522.73      606.91     69.68 o 
  -5 -10   1     1067.01     1139.76    116.25 o 
  -4 -10   1      139.67      119.88     42.54 o 
  -3 -10   1     2400.58     2556.72     80.73 o 
  -2 -10   1      792.70      827.18     57.21 o 
  -1 -10   1      842.65      845.02     46.62 o 
   0 -10   1      173.16      175.97     23.19 o 
   1 -10   1     1175.91     1125.46     93.54 o 
   2 -10   1      397.29      433.54     81.84 o 
   3 -10   1     1023.70     1064.94    101.55 o 
   4 -10   1       13.36       25.59     31.53 o 
   5 -10   1      267.89      307.55     71.12 o 
 -12  -9   1      125.55      113.54     35.16 o 
 -11  -9   1       57.18       49.62     29.80 o 
 -10  -9   1      418.76      405.99     49.22 o 
  -9  -9   1      117.57      126.40     48.99 o 
  -8  -9   1     1244.74     1150.49     60.43 o 
  -7  -9   1     1653.51     1591.30    160.20 o 
  -6  -9   1       10.28       21.40     18.47 o 
  -5  -9   1      885.00      892.47     69.64 o 
  -4  -9   1       79.89      119.08     25.36 o 
  -3  -9   1     1348.86     1295.17     96.45 o 
  -2  -9   1      515.11      466.14     27.31 o 
  -1  -9   1     1273.03     1293.00     44.30 o 
   0  -9   1       24.82       28.01      9.14 o 
   1  -9   1     1894.48     1988.74    100.29 o 
   2  -9   1       72.30       70.55     28.13 o 
   3  -9   1      222.97      388.70     67.20 o 
   4  -9   1      228.24      230.14     47.03 o 
   5  -9   1      137.42      217.58     29.80 o 
   6  -9   1       64.30      102.94     33.31 o 
 -12  -8   1       62.26       54.01     39.65 o 
 -11  -8   1      238.78      248.12     42.02 o 
 -10  -8   1      498.72      494.16     85.39 o 
  -9  -8   1     1786.76     1732.12     90.25 o 
  -8  -8   1       95.39      106.06     20.86 o 
  -7  -8   1     1594.89     1667.64    121.24 o 
  -6  -8   1     1304.15     1197.87     51.00 o 
  -5  -8   1      738.17      851.42     78.36 o 
  -4  -8   1      168.86      132.87     29.25 o 
  -3  -8   1     2369.36     2350.27     81.21 o 
  -2  -8   1      260.07      257.98     30.30 o 
  -1  -8   1     1924.25     1931.98     54.93 o 
   0  -8   1      594.80      571.35     24.19 o 
   1  -8   1      468.07      505.83     18.07 o 
   2  -8   1       61.21       55.53     21.76 o 
   3  -8   1      259.79      254.87     38.62 o 
   4  -8   1       81.12      119.54     27.03 o 
   5  -8   1      744.69      706.27     45.65 o 
   6  -8   1       45.62       58.90     22.54 o 
   7  -8   1      264.40      234.41     65.59 o 
 -12  -7   1       27.23       37.92     22.88 o 
 -11  -7   1      645.27      671.39    127.58 o 
 -10  -7   1        1.32       32.27     35.68 o 
  -9  -7   1     1049.74     1019.53     60.95 o 
  -8  -7   1      276.29      235.82     59.16 o 
  -7  -7   1      719.96      743.75     61.64 o 
  -6  -7   1       34.79       14.83     19.99 o 
  -5  -7   1     1861.28     1936.21     67.77 o 
  -4  -7   1      571.09      591.61     35.39 o 
  -3  -7   1     3450.82     3554.32    117.26 o 
  -2  -7   1     4211.99     4353.90    128.10 o 
  -1  -7   1     3079.87     3109.47    183.51 o 
   0  -7   1      286.68      290.18     16.04 o 
   1  -7   1      791.00      770.45     18.40 o 
   2  -7   1      434.96      456.30     39.94 o 
   3  -7   1     2145.71     2111.27     84.72 o 
   4  -7   1      986.72      939.77     62.86 o 
   5  -7   1      459.58      423.28     39.31 o 
   6  -7   1      838.50      751.35     64.55 o 
   7  -7   1       58.03       52.68     23.86 o 
   8  -7   1      188.40       92.68     44.96 o 
 -12  -6   1       86.02      112.28     30.09 o 
 -11  -6   1      826.88      823.27     84.90 o 
 -10  -6   1       76.75      107.03     19.14 o 
  -9  -6   1      128.75      109.97     17.54 o 
  -8  -6   1       12.23       41.81     12.68 o 
  -7  -6   1     1722.32     1761.11     60.92 o 
  -6  -6   1      164.38      159.47     25.85 o 
  -5  -6   1     1832.47     1849.42     60.25 o 
  -4  -6   1     6566.18     7048.18    157.98 o 
  -3  -6   1     1397.77     1462.28     71.07 o 
  -2  -6   1      273.40      249.12     34.75 o 
  -1  -6   1       10.01       40.30     22.53 o 
   0  -6   1      734.25      742.18     37.07 o 
   1  -6   1     2925.81     2936.35     69.71 o 
   2  -6   1     2125.65     2148.35    111.04 o 
   3  -6   1     1349.83     1366.08     49.18 o 
   4  -6   1     4333.22     4485.43    140.39 o 
   5  -6   1       18.79       23.00     14.78 o 
   6  -6   1      628.38      629.36     35.01 o 
   7  -6   1       97.82      108.07     34.24 o 
   8  -6   1      359.79      317.92     89.68 o 
   9  -6   1       54.84       71.18     20.29 o 
 -12  -5   1      195.52      191.35     30.14 o 
 -11  -5   1      372.35      340.05     99.71 o 
 -10  -5   1        2.53        9.63     12.56 o 
  -9  -5   1      743.98      715.57     46.44 o 
  -8  -5   1      929.21      923.97     46.24 o 
  -7  -5   1     2867.51     2946.73    120.26 o 
  -6  -5   1     2037.80     2006.75     56.61 o 
  -5  -5   1     1831.31     1978.01     60.60 o 
  -4  -5   1     7894.66     8112.93    185.04 o 
  -3  -5   1     1046.73     1026.93    110.11 o 
  -2  -5   1     6371.60     6964.99    115.91 o 
  -1  -5   1     1630.01     1485.95     47.84 o 
   0  -5   1     2691.16     2672.02     73.31 o 
   1  -5   1     6003.57     6404.70     76.71 o 
   2  -5   1     4140.27     3799.33     95.94 o 
   3  -5   1      599.40      583.39     34.16 o 
   4  -5   1     1705.51     1706.31     59.94 o 
   5  -5   1       83.43      133.04     34.93 o 
   6  -5   1        1.98       13.53     22.85 o 
   7  -5   1        3.54       16.53     11.98 o 
   8  -5   1      560.72      649.96    125.76 o 
   9  -5   1      173.30      161.38     35.85 o 
 -12  -4   1      311.09      297.40     48.99 o 
 -11  -4   1      744.65      748.41    128.93 o 
 -10  -4   1     1459.89     1367.30    153.23 o 
  -9  -4   1      136.40      109.40     19.48 o 
  -8  -4   1     2922.74     3053.31    102.84 o 
  -7  -4   1        3.99       10.98     13.93 o 
  -6  -4   1     3374.07     3389.09    122.97 o 
  -5  -4   1       62.07       66.89     19.96 o 
  -4  -4   1     7444.19     7838.13    134.58 o 
  -3  -4   1        7.21       19.97     16.58 o 
  -2  -4   1    12317.57    12160.19    135.33 o 
  -1  -4   1       73.16      114.62     45.79 o 
   0  -4   1    22399.01    22988.38    281.21 o 
   1  -4   1       72.47       52.42      6.74 o 
   2  -4   1      162.16      103.05     13.98 o 
   3  -4   1       82.46       88.92     17.47 o 
   4  -4   1     1990.51     1989.76    102.56 o 
   5  -4   1        4.23       17.29     11.48 o 
   6  -4   1      485.74      466.83     25.73 o 
   7  -4   1     1290.02     1323.39     40.36 o 
   8  -4   1     1022.88      956.26     61.37 o 
   9  -4   1      626.47      455.33    128.41 o 
  10  -4   1       40.82       40.40     20.23 o 
 -12  -3   1      947.71      981.60     80.58 o 
 -11  -3   1       45.93       93.60     34.47 o 
 -10  -3   1     2042.97     2093.76     93.37 o 
  -9  -3   1        2.86       13.21      9.31 o 
  -8  -3   1     1051.23      966.81     49.67 o 
  -7  -3   1        7.83       39.28     14.74 o 
  -6  -3   1     4029.40     4116.54     94.36 o 
  -5  -3   1      101.70      115.27     15.59 o 
  -4  -3   1      598.98      520.16     48.01 o 
  -3  -3   1        1.82       11.74     13.98 o 
  -1  -3   1     8410.01     7911.72    182.22 o 
   0  -3   1     2175.43     2182.02     50.68 o 
   1  -3   1     3927.18     3837.03     48.37 o 
   2  -3   1        6.58       22.33     10.10 o 
   3  -3   1      410.60      341.17     17.42 o 
   4  -3   1     3503.55     3457.91     53.68 o 
   5  -3   1     3755.85     3938.99     71.26 o 
   6  -3   1      300.78      284.87     17.15 o 
   7  -3   1     1818.55     1873.35     69.81 o 
   8  -3   1      458.74      443.48     25.65 o 
   9  -3   1      216.87      241.66     27.85 o 
  10  -3   1      182.42      177.69     48.07 o 
 -13  -2   1       16.00       22.36     20.86 o 
 -12  -2   1      980.53      961.66     78.50 o 
 -11  -2   1      189.58      186.97     69.48 o 
 -10  -2   1      359.54      391.22     90.09 o 
  -9  -2   1        1.08       19.93      7.50 o 
  -8  -2   1     1924.74     2022.59     71.13 o 
  -7  -2   1      560.61      596.61     39.68 o 
  -6  -2   1     2755.59     2651.90     83.93 o 
  -5  -2   1      208.44      165.01     14.19 o 
  -4  -2   1     3657.32     3826.60     71.09 o 
  -3  -2   1        6.24       19.90     13.47 o 
  -2  -2   1     9475.16     9598.09    143.98 o 
  -1  -2   1      440.78      431.01     19.77 o 
   0  -2   1     6593.77     7052.16     62.62 o 
   1  -2   1      188.09      128.46     24.55 o 
   2  -2   1     6131.02     6243.16    120.17 o 
   3  -2   1       45.79       28.77      6.45 o 
   4  -2   1      158.35      137.91     14.04 o 
   5  -2   1     3041.26     2994.77     70.48 o 
   6  -2   1      154.01      161.54     17.26 o 
   7  -2   1      441.26      439.17     23.24 o 
   8  -2   1      183.63      178.76     16.54 o 
   9  -2   1      436.50      427.10     42.87 o 
  10  -2   1       76.46       79.77     15.49 o 
 -12  -1   1      247.46      275.67     46.45 o 
 -11  -1   1      253.88      212.27     25.94 o 
 -10  -1   1      917.20      809.28     34.75 o 
  -9  -1   1        1.18       15.62     11.43 o 
  -8  -1   1     2784.50     2773.11     77.21 o 
  -7  -1   1     1125.35     1123.13     40.24 o 
  -6  -1   1     2742.97     2853.74     70.80 o 
  -5  -1   1     7445.88     7452.41     89.74 o 
  -4  -1   1        3.66       12.35     22.77 o 
  -3  -1   1       64.08       73.98      9.10 o 
  -2  -1   1    20311.78    20217.24    432.07 o 
  -1  -1   1     1993.34     1886.52     36.96 o 
   1  -1   1    11957.69    12200.76     93.92 o 
   2  -1   1      612.75      602.71     21.72 o 
   3  -1   1     2791.02     2535.68     52.76 o 
   4  -1   1      514.87      512.59     14.73 o 
   5  -1   1     1158.37     1130.60     47.72 o 
   6  -1   1       13.48       25.37      9.44 o 
   7  -1   1     1976.01     2047.27     70.70 o 
   8  -1   1       90.40       93.60     13.06 o 
   9  -1   1      762.11      770.83     44.72 o 
  10  -1   1      106.20       74.59     30.52 o 
  11  -1   1      346.05      338.50     78.44 o 
 -12   0   1      227.41      121.67     39.31 o 
 -11   0   1      233.99      236.42     28.93 o 
 -10   0   1      600.49      506.43     55.01 o 
  -9   0   1      592.76      600.78     64.14 o 
  -8   0   1      984.96     1036.87     31.13 o 
  -7   0   1     1667.68     1731.56     57.03 o 
  -6   0   1       13.67       25.15     10.62 o 
  -5   0   1     1438.44     1502.46     43.95 o 
  -4   0   1      607.66      567.86     27.43 o 
  -3   0   1        6.61       -8.24      8.69 o 
  -2   0   1     1022.13     1023.58     34.84 o 
   2   0   1     1022.62      966.54     29.90 o 
   3   0   1     5155.55     5137.73    159.42 o 
   4   0   1     4067.13     4398.93     53.89 o 
   5   0   1    12525.16    14087.32    247.09 o 
   6   0   1      454.38      423.03     28.96 o 
   7   0   1     3480.16     3710.93    158.91 o 
   8   0   1      810.83      857.99     40.22 o 
   9   0   1      223.03      252.51     31.52 o 
  10   0   1      634.04      617.24     75.97 o 
  11   0   1      272.37      284.44     34.29 o 
  12   0   1      142.23      110.43     30.78 o 
 -11   1   1      610.30      643.60     59.11 o 
 -10   1   1      149.97      106.50     22.42 o 
  -9   1   1      489.64      537.36     54.81 o 
  -8   1   1       51.87       52.48      9.83 o 
  -7   1   1     1425.79     1397.86     37.25 o 
  -6   1   1      527.78      538.83     20.54 o 
  -5   1   1     6679.24     6703.08     75.68 o 
  -4   1   1        0.00       15.14      5.42 o 
  -3   1   1    14326.44    14418.18    117.50 o 
  -2   1   1     3281.64     3163.09     33.27 o 
  -1   1   1     1950.32     1734.72     23.61 o 
   2   1   1      152.32      175.18      8.51 o 
   3   1   1     5385.59     4962.08     51.61 o 
   4   1   1      980.31      977.69     21.97 o 
   5   1   1      443.57      382.34     32.59 o 
   6   1   1     2378.71     2211.22     60.51 o 
   7   1   1        3.60       15.90     14.38 o 
   8   1   1      968.08      911.10     39.78 o 
   9   1   1       32.99       45.77     16.02 o 
  10   1   1      307.37      329.48     16.01 o 
  11   1   1      547.16      551.81     44.33 o 
  12   1   1      581.88      771.00     75.39 o 
 -11   2   1      223.71      235.21     79.65 o 
 -10   2   1       57.88       47.98      9.63 o 
  -9   2   1      775.53      698.83     50.14 o 
  -8   2   1      106.15       90.36     11.17 o 
  -7   2   1     1764.44     1712.77     43.12 o 
  -6   2   1       90.40       86.05     18.84 o 
  -5   2   1     3822.83     4031.72     76.64 o 
  -4   2   1     4148.47     4159.64     72.40 o 
  -3   2   1     3085.14     3217.45     56.27 o 
  -2   2   1     1301.66     1239.91     20.29 o 
  -1   2   1     3423.46     3469.01     29.34 o 
   0   2   1      406.81      408.72      9.66 o 
   1   2   1    13115.04    13835.35    155.93 o 
   2   2   1      287.64      257.97     36.37 o 
   3   2   1      904.67      925.75     22.07 o 
   4   2   1     6704.62     6478.25     70.24 o 
   5   2   1      773.19      754.89     29.16 o 
   6   2   1     1863.55     1863.35     50.63 o 
   7   2   1       18.21       17.63      9.48 o 
   8   2   1      163.70      188.91     15.28 o 
   9   2   1      913.25      919.66     52.47 o 
  10   2   1     1759.68     1805.41     66.58 o 
  11   2   1       25.83       32.21     12.45 o 
  12   2   1      203.09      192.04     52.91 o 
 -11   3   1      171.90      127.72     40.86 o 
 -10   3   1        3.33       -0.52     17.52 o 
  -9   3   1      734.81      699.75     60.11 o 
  -8   3   1      656.32      625.72     82.06 o 
  -7   3   1      848.40      830.36     37.44 o 
  -6   3   1     1353.33     1265.12     32.37 o 
  -5   3   1      807.65      813.03     38.60 o 
  -4   3   1     2300.20     2361.05     71.94 o 
  -3   3   1      214.08      205.78     12.74 o 
  -2   3   1      517.75      546.72     12.12 o 
  -1   3   1      683.81      608.09     20.31 o 
   0   3   1    13294.13    13637.23    106.31 o 
   1   3   1      558.73      568.67     25.71 o 
   2   3   1     3341.40     3146.02     44.38 o 
   3   3   1      230.28      242.70     15.73 o 
   4   3   1      913.01      919.45     24.04 o 
   5   3   1      328.63      338.91     18.10 o 
   6   3   1     3640.54     3886.87     88.35 o 
   7   3   1      790.86      718.98     59.51 o 
   8   3   1     4873.52     5089.63     66.74 o 
   9   3   1       13.71       30.26     10.32 o 
  10   3   1     1566.02     1631.06    147.50 o 
  11   3   1      200.12      182.59     29.85 o 
  12   3   1      149.17      170.89     59.48 o 
  13   3   1        0.83       65.19     35.16 o 
 -10   4   1      307.90      280.52     52.28 o 
  -8   4   1      603.38      528.78     44.50 o 
  -7   4   1       39.14       37.70      7.89 o 
  -6   4   1      210.28      216.09     15.48 o 
  -5   4   1      453.59      423.94     14.76 o 
  -4   4   1     1314.13     1244.62     37.59 o 
  -3   4   1     2775.56     2622.72     57.39 o 
  -2   4   1     5261.84     5049.53     56.66 o 
  -1   4   1     2906.87     2873.29     40.63 o 
   0   4   1     6842.25     6216.41    106.68 o 
   1   4   1       21.21       23.25     13.15 o 
   2   4   1       15.08       10.38     13.12 o 
   3   4   1     1283.28     1342.78     52.85 o 
   4   4   1     6473.00     6548.28     82.15 o 
   5   4   1      728.86      688.06     21.36 o 
   6   4   1     8132.10     8578.86    307.72 o 
   7   4   1     4485.60     4699.84    116.66 o 
   8   4   1     2809.97     2833.81    194.06 o 
   9   4   1      398.55      363.72     54.41 o 
  10   4   1      619.74      585.40     47.49 o 
  11   4   1       66.48       79.46     23.85 o 
  12   4   1      370.85      360.86     69.16 o 
  13   4   1      179.93      143.74     47.20 o 
 -10   5   1      314.51      387.95     72.28 o 
  -9   5   1        8.81        4.55      7.90 o 
  -8   5   1      475.30      487.43    103.23 o 
  -7   5   1      220.80      216.12     29.44 o 
  -6   5   1      653.55      678.48     37.27 o 
  -5   5   1     1465.66     1432.79     51.69 o 
  -4   5   1     5174.94     5235.09    133.24 o 
  -3   5   1      337.42      299.17     18.30 o 
  -2   5   1     6152.41     6028.61     89.18 o 
  -1   5   1        8.20       33.11      9.36 o 
   0   5   1     1288.26     1112.76     65.11 o 
   1   5   1      129.08      116.08     11.73 o 
   2   5   1     7644.67     7593.80     77.76 o 
   3   5   1       28.96        3.54     20.23 o 
   4   5   1    10463.64    11303.74    134.90 o 
   5   5   1     1102.44      899.17     84.26 o 
   6   5   1     2880.99     3067.88     79.80 o 
   7   5   1     1579.17     1582.74     70.34 o 
   8   5   1     1522.75     1599.33     58.56 o 
   9   5   1      565.35      474.09     31.54 o 
  10   5   1       94.31       93.87     17.03 o 
  11   5   1      590.25      686.51     85.07 o 
  12   5   1      205.08      237.58     40.86 o 
  13   5   1      558.44      528.47    178.73 o 
  -9   6   1        2.08        2.82     11.35 o 
  -8   6   1      230.35      226.57     77.81 o 
  -7   6   1       74.64      102.71     24.61 o 
  -6   6   1     2297.75     2326.45    265.13 o 
  -5   6   1      140.87      162.12     21.46 o 
  -4   6   1     2919.36     2783.82    134.64 o 
  -3   6   1     1193.57     1187.32     47.62 o 
  -2   6   1      280.94      282.54     16.88 o 
  -1   6   1      106.41      129.16     11.47 o 
   0   6   1     5623.64     5546.73     83.52 o 
   1   6   1     4646.11     4937.61     66.52 o 
   2   6   1     5757.52     6054.29     68.50 o 
   3   6   1     6797.86     6778.92     82.36 o 
   4   6   1     1389.03     1420.82     60.43 o 
   5   6   1     1155.16     1178.16     46.97 o 
   6   6   1      152.44      130.65     20.43 o 
   7   6   1     1561.41     1678.42     56.19 o 
   8   6   1      566.35      574.25     32.68 o 
   9   6   1      529.67      502.32     37.06 o 
  10   6   1        3.84       15.74      9.47 o 
  11   6   1     1632.01     1811.24    118.24 o 
  12   6   1        1.78        2.55     14.32 o 
  13   6   1      404.49      432.67     94.52 o 
  -8   7   1      639.34      602.70    123.98 o 
  -7   7   1      212.38      210.31     33.72 o 
  -6   7   1      962.60      949.61     97.87 o 
  -5   7   1     1048.34     1120.85     92.85 o 
  -4   7   1        2.10       25.90     21.15 o 
  -3   7   1      125.66       93.95     27.20 o 
  -2   7   1     2092.81     2092.76    176.86 o 
  -1   7   1     1631.59     1709.38     56.80 o 
   0   7   1     2500.02     2617.25     55.78 o 
   1   7   1     4995.88     5149.63     96.53 o 
   2   7   1      286.11      307.20     17.45 o 
   3   7   1      307.38      328.10     19.42 o 
   4   7   1       64.68      119.37     26.42 o 
   5   7   1     1028.25     1079.44     85.68 o 
   6   7   1      398.08      438.70     33.63 o 
   7   7   1     2164.21     2058.86     74.94 o 
   8   7   1        8.71       25.85     25.65 o 
   9   7   1     2081.11     2138.78     70.90 o 
  10   7   1      203.12      164.54     25.19 o 
  11   7   1      806.53      811.45     61.02 o 
  12   7   1       17.57       38.18     20.44 o 
  13   7   1      447.72      488.18     94.98 o 
  -8   8   1      166.84      135.39     58.04 o 
  -7   8   1      459.79      318.90    121.55 o 
  -6   8   1       52.96       74.70     20.06 o 
  -5   8   1      305.53      361.84     68.41 o 
  -4   8   1      892.37      886.33     80.17 o 
  -3   8   1      217.31      214.68     64.24 o 
  -2   8   1     1115.20     1119.15     48.16 o 
  -1   8   1     3765.80     3766.31    120.30 o 
   0   8   1      186.78      156.94     17.95 o 
   1   8   1     1650.76     1598.71     52.84 o 
   2   8   1       21.86       26.53     16.45 o 
   3   8   1     1025.86     1030.96     39.59 o 
   4   8   1     1503.61     1507.87     48.22 o 
   5   8   1     1403.07     1408.99     49.58 o 
   6   8   1       97.91      108.13     35.27 o 
   7   8   1     2123.22     2251.97    130.72 o 
   8   8   1      730.88      757.77     51.42 o 
   9   8   1      361.59      384.98     50.75 o 
  10   8   1       20.42       23.40     12.83 o 
  11   8   1      231.50      227.25     22.83 o 
  12   8   1       79.92       88.60     51.38 o 
  13   8   1      462.13      519.71    101.84 o 
  -7   9   1      235.18      158.61     60.00 o 
  -6   9   1      209.56      225.76     58.56 o 
  -5   9   1      554.90      522.59    109.45 o 
  -4   9   1       77.10      107.09     37.06 o 
  -3   9   1     1241.08     1254.22     90.60 o 
  -2   9   1       77.04       94.93     27.20 o 
  -1   9   1      569.37      567.14     36.24 o 
   0   9   1       54.34       66.35     19.35 o 
   1   9   1     1089.62     1044.14     43.90 o 
   2   9   1      388.39      351.36     40.81 o 
   3   9   1      643.00      681.24     37.48 o 
   4   9   1       78.22      103.82     16.99 o 
   5   9   1     2560.13     2488.26     64.89 o 
   6   9   1      739.30      750.99     46.25 o 
   7   9   1      233.69      262.05     42.62 o 
   8   9   1      200.76      182.71     31.18 o 
   9   9   1      835.77      789.20     50.44 o 
  10   9   1      233.20      223.38     24.76 o 
  11   9   1     1068.50     1169.48     81.09 o 
  12   9   1      273.06      311.96     40.39 o 
  -6  10   1        8.19       26.34     15.27 o 
  -5  10   1      527.71      562.87     60.00 o 
  -4  10   1        1.91       11.76     20.52 o 
  -3  10   1      404.16      346.16     66.45 o 
  -2  10   1        0.15       28.41     22.59 o 
  -1  10   1      120.47      150.62     14.71 o 
   0  10   1        4.52       13.09      9.71 o 
   1  10   1     1599.48     1677.78     68.70 o 
   2  10   1       66.64      129.22     46.40 o 
   3  10   1      410.70      400.19     34.87 o 
   4  10   1     5897.92     5581.36    204.58 o 
   5  10   1       54.04       65.72     15.03 o 
   6  10   1      273.03      241.12     23.51 o 
   7  10   1      301.27      320.06     28.72 o 
   8  10   1     1677.93     1620.47     74.30 o 
   9  10   1      835.20      866.64     85.19 o 
  10  10   1      921.54      988.32     72.19 o 
  11  10   1       47.22       54.31     16.39 o 
  12  10   1      386.18      454.29     62.54 o 
  -5  11   1      229.10      199.02     45.19 o 
  -4  11   1       25.02       50.95     25.36 o 
  -3  11   1      708.57      699.70     74.47 o 
  -2  11   1      118.35      101.90     35.79 o 
  -1  11   1       26.17       21.47     15.24 o 
   0  11   1      158.96      161.32     39.74 o 
   1  11   1     1020.10     1026.19     55.21 o 
   2  11   1     1721.85     1743.33     80.20 o 
   3  11   1       28.09       41.94     17.32 o 
   4  11   1     1567.35     1586.18     85.56 o 
   5  11   1      457.61      479.42     45.06 o 
   6  11   1      177.38      176.21     25.86 o 
   7  11   1      392.35      370.00     33.00 o 
   8  11   1     1844.59     1902.87    131.50 o 
   9  11   1       22.31       20.23     19.25 o 
  10  11   1      335.02      450.17     40.89 o 
  11  11   1       17.00       34.64     22.68 o 
  12  11   1      155.70      169.66     44.70 o 
  -3  12   1      283.32      281.55     56.66 o 
  -2  12   1      766.95      692.44    168.59 o 
  -1  12   1        6.42       35.45     26.97 o 
   0  12   1      230.75      191.21     34.59 o 
   1  12   1       53.02      110.89     36.25 o 
   2  12   1      491.41      483.58     62.96 o 
   3  12   1      117.98      136.03     27.46 o 
   4  12   1      631.87      637.76     40.72 o 
   5  12   1       21.80       43.69     22.85 o 
   6  12   1     1408.54     1436.74    102.45 o 
   7  12   1       24.64       30.18     42.54 o 
   8  12   1      347.56      339.44     31.04 o 
   9  12   1      112.62      101.02     24.98 o 
  10  12   1      175.94      223.91     27.83 o 
  11  12   1        4.13       40.88     18.38 o 
  -2  13   1      239.59      215.44     52.10 o 
  -1  13   1       51.37       58.73     26.97 o 
   0  13   1        1.06       69.45     35.73 o 
   1  13   1       23.06       22.15     10.46 o 
   2  13   1      638.26      627.59     45.73 o 
   3  13   1        1.01       35.57     18.27 o 
   4  13   1      663.38      726.32     56.58 o 
   5  13   1      246.71      211.64     25.15 o 
   6  13   1      465.12      394.94     39.16 o 
   7  13   1       84.99       76.72     20.50 o 
   8  13   1      173.75      202.68     39.16 o 
   9  13   1      167.15      144.96     27.91 o 
  10  13   1      350.34      335.95     56.22 o 
   0  14   1      307.25      329.39     66.05 o 
   1  14   1      137.42       92.33     36.31 o 
   2  14   1      512.78      557.23     69.62 o 
   3  14   1      197.59      197.24     24.09 o 
   4  14   1      101.76       74.74     27.23 o 
   5  14   1       23.38       52.75     23.59 o 
   6  14   1      240.03      195.27     29.94 o 
   7  14   1      287.57      289.85     49.42 o 
   8  14   1      325.06      304.33     58.56 o 
   9  14   1      208.81      223.97     37.98 o 
   4  15   1       58.56       64.55     31.01 o 
   5  15   1      120.01      163.47     34.47 o 
   6  15   1      315.81      307.57     46.42 o 
  -6 -14   2      440.89      450.28     71.34 o 
  -5 -14   2      519.45      518.24     67.81 o 
  -4 -14   2       38.87       89.11     43.11 o 
  -3 -14   2      207.17      179.48     49.57 o 
  -9 -13   2      378.16      315.56     51.84 o 
  -8 -13   2       26.60       49.70     29.31 o 
  -7 -13   2      450.97      457.98     95.76 o 
  -6 -13   2       42.56       72.67     24.43 o 
  -5 -13   2      201.17      222.36     37.79 o 
  -4 -13   2       52.16       53.64     18.35 o 
  -3 -13   2      127.37       96.57     21.15 o 
  -2 -13   2        5.42       14.93     27.55 o 
  -1 -13   2      582.37      676.42    123.05 o 
   0 -13   2        3.06       18.56     27.15 o 
 -10 -12   2       30.39       51.41     39.48 o 
  -9 -12   2      605.91      638.49     74.18 o 
  -8 -12   2       38.56       60.23     48.88 o 
  -7 -12   2      152.12      130.72     40.92 o 
  -6 -12   2       87.73       66.45     34.12 o 
  -5 -12   2      314.30      291.65     28.60 o 
  -4 -12   2       40.26       39.16     22.35 o 
  -3 -12   2      881.33      880.07     62.20 o 
  -2 -12   2        2.75       16.04     16.71 o 
  -1 -12   2      441.98      477.92     60.11 o 
   0 -12   2      126.52      143.05     37.64 o 
   1 -12   2      130.07      131.35     35.16 o 
   2 -12   2        8.88       65.01     28.88 o 
 -11 -11   2      312.19      380.00     76.08 o 
 -10 -11   2        9.38       67.66     37.92 o 
  -9 -11   2      269.92      300.11     53.08 o 
  -8 -11   2      195.23       83.23     33.95 o 
  -7 -11   2      393.36      409.56     48.76 o 
  -6 -11   2        4.96       63.00     38.21 o 
  -5 -11   2      946.67      914.05    210.37 o 
  -4 -11   2      153.02      126.74     49.86 o 
  -3 -11   2      537.61      498.13     31.73 o 
  -2 -11   2      320.87      310.15     48.03 o 
  -1 -11   2      260.46      238.76     24.63 o 
   0 -11   2      243.90      237.15     91.99 o 
   1 -11   2      471.71      480.74     57.81 o 
   2 -11   2      134.12      163.23     40.92 o 
   3 -11   2      459.75      434.46     81.79 o 
 -12 -10   2        0.19       40.92     33.60 o 
 -11 -10   2      179.60      152.85     36.25 o 
 -10 -10   2        0.16       33.26     40.17 o 
  -9 -10   2      309.54      366.16     69.51 o 
  -8 -10   2      370.38      288.93     83.92 o 
  -7 -10   2     1710.04     1697.50    132.68 o 
  -6 -10   2     1018.35     1084.37    105.30 o 
  -5 -10   2      216.33      257.00     43.00 o 
  -4 -10   2     1089.87     1096.18    103.98 o 
  -3 -10   2      902.18      829.38     81.96 o 
  -2 -10   2      219.16      198.72     21.44 o 
  -1 -10   2      299.53      302.50     28.94 o 
   0 -10   2      903.40      888.46     32.80 o 
   1 -10   2      228.86      267.66     51.07 o 
   2 -10   2     1357.04     1384.36    109.74 o 
   3 -10   2       30.00       62.59     27.55 o 
   4 -10   2      504.99      591.00     60.69 o 
   5 -10   2        7.90       25.71     21.73 o 
 -12  -9   2        3.52       32.85     26.57 o 
 -11  -9   2       32.01       63.23     40.46 o 
 -10  -9   2       99.61      107.78     34.87 o 
  -9  -9   2      848.67      829.27    219.36 o 
  -8  -9   2     2239.90     2385.79    162.48 o 
  -7  -9   2      656.46      579.30     71.70 o 
  -6  -9   2     2090.07     1969.66    153.31 o 
  -5  -9   2      307.13      353.25     67.38 o 
  -4  -9   2      314.33      333.08     36.62 o 
  -3  -9   2     1009.51     1046.93     65.58 o 
  -2  -9   2      899.56      964.19     73.54 o 
  -1  -9   2      350.76      351.85     25.82 o 
   0  -9   2      918.37      923.54     46.98 o 
   1  -9   2        2.82       69.97     39.83 o 
   2  -9   2      982.56      974.45     82.59 o 
   3  -9   2       24.27       25.48     25.76 o 
   4  -9   2      251.24      202.42     33.31 o 
   5  -9   2        0.39       22.94     20.75 o 
   6  -9   2      133.58       98.27     51.87 o 
 -12  -8   2      137.69      112.74     36.14 o 
 -11  -8   2      112.05      112.45     41.50 o 
 -10  -8   2     1074.73     1238.72    103.51 o 
  -9  -8   2       94.59      161.78     46.11 o 
  -8  -8   2     1298.88     1236.46     66.48 o 
  -7  -8   2       16.50       13.70     30.17 o 
  -6  -8   2     2715.96     2663.19     94.06 o 
  -5  -8   2      123.85      108.45     24.75 o 
  -4  -8   2     2490.62     2524.51     95.79 o 
  -3  -8   2        8.55       50.85     29.89 o 
  -2  -8   2     1050.83      959.14     57.99 o 
  -1  -8   2      342.76      280.50     26.24 o 
   0  -8   2      507.32      549.73     22.54 o 
   1  -8   2      385.92      389.13     17.42 o 
   2  -8   2     1375.63     1454.79     77.81 o 
   3  -8   2       24.99       10.72     23.17 o 
   4  -8   2      526.83      482.53    115.91 o 
   5  -8   2       74.69       93.20     24.26 o 
   6  -8   2      324.69      296.83     84.03 o 
   7  -8   2      168.20      136.71     47.15 o 
 -13  -7   2       50.38       11.35     21.04 o 
 -12  -7   2      687.41      657.57     65.53 o 
 -11  -7   2       78.98       73.31     40.46 o 
 -10  -7   2      297.89      307.26     36.79 o 
  -9  -7   2      165.37      160.93     23.53 o 
  -8  -7   2      729.02      744.73     53.35 o 
  -7  -7   2        3.15       31.95     26.00 o 
  -6  -7   2     3084.07     3107.43    110.74 o 
  -5  -7   2       51.15       63.86     25.48 o 
  -4  -7   2     2415.50     2267.20    123.89 o 
  -3  -7   2     1062.85      997.28     49.60 o 
  -2  -7   2     1428.05     1226.05    103.49 o 
  -1  -7   2      456.11      494.53     29.44 o 
   0  -7   2      121.98       95.37     18.42 o 
   1  -7   2       26.03       24.53      6.59 o 
   2  -7   2     1727.78     1824.25     63.93 o 
   3  -7   2     2125.65     2119.56    141.47 o 
   4  -7   2     1069.90     1092.51    108.15 o 
   5  -7   2      418.28      484.20     44.61 o 
   6  -7   2      125.73       93.60     30.37 o 
   7  -7   2      263.25      252.33     60.86 o 
   8  -7   2      147.46      123.63     50.84 o 
 -13  -6   2        8.76       22.36     18.50 o 
 -12  -6   2      458.55      449.79     58.33 o 
 -11  -6   2        0.06       29.91     11.06 o 
 -10  -6   2      463.32      442.45     29.24 o 
  -9  -6   2       49.47       54.73     15.68 o 
  -8  -6   2     2131.54     2214.50     79.21 o 
  -7  -6   2      527.02      516.26     41.24 o 
  -6  -6   2     1379.35     1378.40     54.56 o 
  -5  -6   2      160.04      168.17     24.15 o 
  -4  -6   2    10154.70    10931.35    240.93 o 
  -3  -6   2      979.48     1020.05     44.11 o 
  -2  -6   2      135.90      131.40     19.17 o 
  -1  -6   2      528.74      532.48     22.60 o 
   0  -6   2      683.69      677.82     24.84 o 
   1  -6   2      259.27      224.57     12.60 o 
   2  -6   2     1907.40     1951.59     67.50 o 
   3  -6   2     2966.10     2841.11     84.20 o 
   4  -6   2        2.64       46.94     16.03 o 
   5  -6   2      108.16      124.02     21.62 o 
   6  -6   2      199.97      124.69     28.04 o 
   7  -6   2      533.35      488.58    140.00 o 
   8  -6   2       54.37       73.77     23.17 o 
   9  -6   2      467.37      288.12    105.94 o 
 -13  -5   2        0.37       31.30     23.29 o 
 -12  -5   2      277.72      295.85     51.76 o 
 -11  -5   2       18.31       26.76     12.55 o 
 -10  -5   2     2252.01     2118.14    170.08 o 
  -9  -5   2      116.44      141.44     21.05 o 
  -8  -5   2       88.63      100.47     18.61 o 
  -7  -5   2      829.17      850.20     36.50 o 
  -6  -5   2      512.21      536.09     82.02 o 
  -5  -5   2      456.41      435.14     34.60 o 
  -4  -5   2     7488.94     7347.70    110.83 o 
  -3  -5   2     4667.95     5033.84     83.07 o 
  -2  -5   2     1223.69     1321.42     50.70 o 
  -1  -5   2     3586.56     3636.84     50.66 o 
   0  -5   2     2526.81     2710.56     63.77 o 
   1  -5   2     3649.64     3531.79     70.58 o 
   2  -5   2      282.88      275.06     33.17 o 
   3  -5   2     3525.13     3513.63     97.95 o 
   4  -5   2      277.61      261.21     28.39 o 
   5  -5   2     1498.50     1427.97     55.02 o 
   6  -5   2      360.78      330.42     30.02 o 
   7  -5   2      846.58      857.14     93.43 o 
   8  -5   2       78.72       85.65     17.87 o 
   9  -5   2      265.71      190.49     61.09 o 
 -13  -4   2       23.15       12.51     16.89 o 
 -12  -4   2      418.99      402.76     65.99 o 
 -11  -4   2      378.50      364.61    122.04 o 
 -10  -4   2      310.93      277.33     69.13 o 
  -9  -4   2      687.62      681.47     47.33 o 
  -8  -4   2      372.14      365.62     37.90 o 
  -7  -4   2     5493.26     5685.38    144.16 o 
  -6  -4   2      301.22      300.99     25.58 o 
  -5  -4   2     4704.85     4845.98    201.78 o 
  -4  -4   2      973.72      981.91     37.80 o 
  -3  -4   2     7374.57     7760.03     99.14 o 
  -2  -4   2      799.42      926.14     42.77 o 
  -1  -4   2    10382.58    10991.34    104.80 o 
   0  -4   2     3818.36     3957.50     82.21 o 
   1  -4   2      613.09      589.34     20.26 o 
   2  -4   2       88.81      118.30     18.67 o 
   3  -4   2     1155.60     1227.06     44.49 o 
   4  -4   2      715.89      689.08     43.60 o 
   5  -4   2     4182.48     4126.52    137.28 o 
   6  -4   2       63.26       82.95     31.01 o 
   7  -4   2       52.59       45.55     11.82 o 
   8  -4   2      460.31      420.13     56.82 o 
   9  -4   2      142.97      128.87     40.06 o 
 -12  -3   2       13.53       21.84     16.83 o 
 -11  -3   2      837.52      842.72     48.41 o 
 -10  -3   2        0.10       13.78      7.03 o 
  -9  -3   2      457.69      454.41     58.53 o 
  -8  -3   2        2.19       23.81     17.53 o 
  -7  -3   2     5777.87     6002.38    170.55 o 
  -6  -3   2       78.78       99.93     21.70 o 
  -5  -3   2     3944.96     3897.39    132.33 o 
  -4  -3   2       53.02       79.41     16.34 o 
  -3  -3   2    12341.81    12598.28    134.43 o 
  -2  -3   2     1744.57     1934.71     47.34 o 
  -1  -3   2     1026.56     1031.29     24.76 o 
   0  -3   2       18.98       37.24      8.13 o 
   1  -3   2     1380.68     1272.85     25.46 o 
   2  -3   2     2483.76     2658.18     51.03 o 
   3  -3   2     1838.97     1524.60     36.07 o 
   4  -3   2     1702.36     1658.34     35.83 o 
   5  -3   2      516.29      496.36     50.36 o 
   6  -3   2     1084.32     1043.32     33.69 o 
   7  -3   2      120.35      100.87     11.02 o 
   8  -3   2      299.30      296.18     21.52 o 
   9  -3   2      261.27      236.60     76.25 o 
  10  -3   2      267.21      175.79     73.89 o 
 -12  -2   2       13.30       15.33     11.70 o 
 -11  -2   2      343.09      266.67     52.10 o 
 -10  -2   2       15.86       13.81     13.31 o 
  -9  -2   2     1706.38     1680.94     96.43 o 
  -8  -2   2        9.95       22.17     11.87 o 
  -7  -2   2     5042.83     5124.61    179.71 o 
  -6  -2   2     2165.50     2182.44     62.11 o 
  -5  -2   2     2489.45     2588.64     71.45 o 
  -4  -2   2     4191.78     4227.29     76.45 o 
  -3  -2   2       82.33       65.15     14.70 o 
  -2  -2   2     5778.26     5943.37     70.17 o 
  -1  -2   2     6207.03     6338.95     62.11 o 
   0  -2   2     3890.80     3825.74     40.97 o 
   1  -2   2     3351.06     2941.66     40.55 o 
   2  -2   2      323.04      277.09     11.26 o 
   3  -2   2       13.94       33.15      6.58 o 
   4  -2   2     3694.79     3622.44     45.02 o 
   5  -2   2     1117.97     1179.13     65.95 o 
   6  -2   2      851.25      884.99     52.35 o 
   7  -2   2      588.08      605.59     29.25 o 
   8  -2   2       70.85       97.61     11.88 o 
   9  -2   2      201.15      228.54     26.51 o 
  10  -2   2     1105.45     1239.98    108.70 o 
 -12  -1   2       49.23       53.20     24.09 o 
 -11  -1   2      335.85      303.73     44.73 o 
 -10  -1   2       47.15       54.23     19.31 o 
  -9  -1   2     1269.34     1293.95     62.45 o 
  -8  -1   2      731.19      710.89     78.16 o 
  -7  -1   2     1703.43     1725.18     60.85 o 
  -6  -1   2     3781.47     3605.31     84.53 o 
  -5  -1   2      429.51      400.48     24.50 o 
  -4  -1   2      317.21      306.63     16.53 o 
  -3  -1   2     8434.69     8313.76    102.71 o 
  -2  -1   2      288.84      285.93     18.57 o 
  -1  -1   2     6005.68     5974.70     46.31 o 
   0  -1   2     6680.44     6688.61     57.16 o 
   1  -1   2     1315.85     1313.02     38.03 o 
   2  -1   2     4698.72     4697.96     42.93 o 
   3  -1   2      442.75      419.30     15.15 o 
   4  -1   2     6442.32     6807.59     76.97 o 
   5  -1   2       36.57       37.94      8.10 o 
   6  -1   2     3005.17     3075.57    134.70 o 
   7  -1   2      104.02      103.61     16.20 o 
   8  -1   2     2509.48     2589.61     72.02 o 
   9  -1   2      228.63      228.99     16.32 o 
  10  -1   2      412.73      445.46     53.99 o 
 -12   0   2       75.76       24.09     15.79 o 
 -11   0   2      413.58      539.24     54.35 o 
 -10   0   2     1294.11     1172.02     83.42 o 
  -9   0   2      741.31      714.81     36.65 o 
  -8   0   2      685.61      718.10     46.63 o 
  -7   0   2      243.63      234.07     18.90 o 
  -6   0   2      349.52      381.78     34.30 o 
  -5   0   2       72.03       58.88     12.45 o 
  -4   0   2     6815.19     6369.00     65.04 o 
  -3   0   2     4116.58     4052.34     41.60 o 
  -2   0   2    16255.11    15274.16    413.48 o 
  -1   0   2      379.69      370.28      8.92 o 
   0   0   2      609.93      551.27     12.09 o 
   1   0   2        7.79        8.01      5.49 o 
   2   0   2       17.01       28.95     17.96 o 
   3   0   2       32.45       24.25      5.37 o 
   4   0   2     8183.87     8226.64    127.55 o 
   5   0   2     1658.86     1868.40     90.31 o 
   6   0   2     4272.10     4065.80     88.04 o 
   7   0   2      802.29      793.51     31.22 o 
   8   0   2      875.19      834.09     42.54 o 
   9   0   2      635.29      585.62     34.30 o 
  10   0   2       49.57       62.61     15.98 o 
  11   0   2      219.09      206.45     33.60 o 
 -12   1   2      593.13      557.98     98.38 o 
 -11   1   2      150.27      138.38     34.52 o 
 -10   1   2      683.24      663.27     90.66 o 
  -9   1   2      395.02      317.40     58.43 o 
  -8   1   2      218.80      238.26     27.18 o 
  -7   1   2      584.35      613.94     48.30 o 
  -6   1   2     3829.02     3737.81     80.82 o 
  -5   1   2      418.43      401.08     15.49 o 
  -4   1   2    11209.53    12046.05    137.16 o 
  -3   1   2       22.81       29.13      6.06 o 
  -2   1   2    19022.32    18752.05    165.16 o 
   0   1   2      399.48      389.69      8.05 o 
   1   1   2       41.20       71.85      6.70 o 
   2   1   2    18162.41    19488.45    323.57 o 
   3   1   2      331.38      301.47     11.02 o 
   4   1   2     4037.63     4087.55     74.12 o 
   5   1   2    11201.84    11890.26    121.87 o 
   6   1   2      512.78      467.50     46.81 o 
   7   1   2      249.44      215.61     15.20 o 
   8   1   2      672.95      670.17     40.07 o 
   9   1   2       75.57       82.67     11.63 o 
  10   1   2       36.16       42.28     10.29 o 
  11   1   2     1308.74     1438.54    129.45 o 
  12   1   2       36.67       67.03     29.91 o 
 -11   2   2        0.03       26.28     19.65 o 
 -10   2   2      642.24      750.77     75.56 o 
  -9   2   2        9.44       16.87      7.67 o 
  -8   2   2     1572.37     1575.87     65.42 o 
  -7   2   2       12.61       27.47      9.85 o 
  -6   2   2     3302.42     3438.42     73.07 o 
  -5   2   2     2140.94     2166.78     58.99 o 
  -4   2   2     5509.06     5571.31     66.03 o 
  -3   2   2     2661.48     2501.50     62.53 o 
  -2   2   2       16.96       10.20      6.56 o 
  -1   2   2      219.52      218.40      9.82 o 
   0   2   2     3996.78     3987.03     32.72 o 
   1   2   2     1321.80     1302.59     20.56 o 
   2   2   2     1106.22     1202.39     21.30 o 
   3   2   2    10032.43    10825.74    163.00 o 
   4   2   2       74.00       65.70      7.93 o 
   5   2   2     3447.45     3546.66     87.46 o 
   6   2   2      713.02      693.80     24.87 o 
   7   2   2      372.29      353.03     15.94 o 
   8   2   2     1473.97     1457.05     36.14 o 
   9   2   2     3256.74     3308.78     73.38 o 
  10   2   2       30.93       36.84      9.17 o 
  11   2   2      980.61      977.02     73.92 o 
  12   2   2        2.30       11.82     21.50 o 
 -11   3   2        1.09        9.11     18.33 o 
 -10   3   2      435.35      451.64     53.49 o 
  -9   3   2      220.30      184.27     21.25 o 
  -8   3   2      566.72      547.09     39.66 o 
  -7   3   2      210.02      243.97     27.59 o 
  -6   3   2     1577.66     1615.74     47.29 o 
  -5   3   2     2248.10     2214.73     45.69 o 
  -4   3   2        3.79       21.50     10.39 o 
  -3   3   2      524.70      536.55     11.20 o 
  -2   3   2     7332.39     7360.50     67.73 o 
  -1   3   2     7185.83     6792.85     52.39 o 
   0   3   2     4128.44     4225.21     42.91 o 
   1   3   2     7323.79     7107.87    107.45 o 
   2   3   2      729.49      730.96     21.49 o 
   3   3   2      502.59      547.62     28.33 o 
   4   3   2      215.53      228.27      9.35 o 
   5   3   2     1624.13     1538.88     33.95 o 
   6   3   2       46.83       46.87      8.75 o 
   7   3   2     6519.91     6959.81    221.13 o 
   8   3   2       18.41       27.56      9.68 o 
   9   3   2     1016.22     1072.12     60.49 o 
  10   3   2      129.78      138.83     21.77 o 
  11   3   2      537.50      545.68     57.44 o 
  12   3   2       19.14       17.52     26.57 o 
  13   3   2      409.38      323.68     65.76 o 
 -10   4   2      388.34      416.02     67.20 o 
  -9   4   2      318.87      394.58     48.18 o 
  -8   4   2      294.67      254.14     36.67 o 
  -7   4   2      745.12      751.67     39.72 o 
  -6   4   2      588.81      614.76     30.89 o 
  -5   4   2      240.17      250.45     24.04 o 
  -4   4   2     2077.02     2153.61     49.15 o 
  -3   4   2     2480.88     2369.24     45.29 o 
  -2   4   2      827.53      823.37     16.50 o 
  -1   4   2     3452.06     3325.20     47.47 o 
   0   4   2        0.84        8.13      8.38 o 
   1   4   2      810.44      894.74     28.42 o 
   2   4   2      251.11      238.40     13.48 o 
   3   4   2     2047.46     1802.92     34.37 o 
   4   4   2     2824.02     2841.45     80.75 o 
   5   4   2     7198.44     7272.57    155.23 o 
   6   4   2      579.68      540.24     28.87 o 
   7   4   2     2414.81     2494.11     97.19 o 
   8   4   2      988.84     1017.79     32.19 o 
   9   4   2      853.30      890.01     54.92 o 
  10   4   2        7.16       17.96      8.56 o 
  11   4   2     1100.45     1278.63    115.82 o 
  12   4   2      352.83      363.63     62.82 o 
  13   4   2      392.16      345.64     75.85 o 
  -9   5   2      245.84      200.63     57.58 o 
  -8   5   2      232.73      215.91     53.03 o 
  -7   5   2     1181.07     1095.32     72.79 o 
  -6   5   2     3245.61     3314.39     86.61 o 
  -5   5   2      270.84      326.79     24.85 o 
  -4   5   2      108.43       91.07     11.30 o 
  -3   5   2     4311.26     4349.60     68.21 o 
  -2   5   2      128.90      149.07      9.21 o 
  -1   5   2     3335.83     3283.50     42.46 o 
   0   5   2      105.80      133.47     11.01 o 
   1   5   2     6848.82     6793.11     60.69 o 
   2   5   2      481.65      513.93     19.12 o 
   3   5   2     4752.63     4870.97     71.27 o 
   4   5   2     1678.23     1705.40     38.97 o 
   5   5   2     5388.19     5701.09    113.66 o 
   6   5   2     4626.60     4798.35     88.87 o 
   7   5   2     1198.14     1183.06     37.70 o 
   8   5   2      312.92      334.14     23.86 o 
   9   5   2     2875.30     2950.85     83.21 o 
  10   5   2      141.64      145.56     44.12 o 
  11   5   2     1036.86     1110.43     87.43 o 
  12   5   2      664.28      717.74    130.83 o 
  13   5   2       65.90       46.11     28.53 o 
  -9   6   2      181.74      168.59     38.56 o 
  -8   6   2      141.74      154.81     34.52 o 
  -7   6   2     1002.95      953.92     59.59 o 
  -6   6   2      152.81      130.11     34.29 o 
  -5   6   2      143.44      179.56     31.56 o 
  -4   6   2      409.27      378.25     26.66 o 
  -3   6   2      488.06      485.41     24.22 o 
  -2   6   2        1.07       18.69      7.64 o 
  -1   6   2     5552.69     5472.71     66.84 o 
   0   6   2     4460.99     4770.94     61.05 o 
   1   6   2     4775.53     4765.96     57.02 o 
   2   6   2     2114.00     2030.48     45.31 o 
   3   6   2     1208.31     1147.45     33.44 o 
   4   6   2     1574.84     1686.68     43.48 o 
   5   6   2     1052.58     1083.90     31.63 o 
   6   6   2     1434.43     1497.24     60.54 o 
   7   6   2      643.67      684.14     35.43 o 
   8   6   2     2738.30     2893.93     71.45 o 
   9   6   2     1554.56     1664.45     66.23 o 
  10   6   2      788.70      798.78     42.66 o 
  11   6   2       61.19       41.06     16.61 o 
  12   6   2      488.72      571.58     72.62 o 
  13   6   2        0.05       19.14     33.66 o 
  -9   7   2      651.06      719.41    190.72 o 
  -8   7   2      105.85      129.85     34.64 o 
  -7   7   2      465.97      462.42    139.48 o 
  -6   7   2      233.10      206.05     29.57 o 
  -5   7   2      214.59      280.69     72.97 o 
  -4   7   2        0.53       25.32     19.49 o 
  -3   7   2     1074.46     1044.21     50.83 o 
  -2   7   2     2034.20     2016.73     49.56 o 
  -1   7   2     2764.08     2870.33     62.41 o 
   0   7   2     3643.07     3747.33     76.89 o 
   1   7   2       17.72       18.98     14.46 o 
   2   7   2     4169.78     4140.68     79.76 o 
   3   7   2        1.95       24.14     16.57 o 
   4   7   2      237.64      248.88     23.15 o 
   5   7   2      783.41      780.52     31.47 o 
   6   7   2     2099.77     2147.96     53.92 o 
   7   7   2        0.42       10.34     15.96 o 
   8   7   2     1680.49     1819.19     88.18 o 
   9   7   2      312.31      325.95     35.60 o 
  10   7   2      276.44      281.24     19.44 o 
  11   7   2        1.10        7.75     10.52 o 
  12   7   2      437.26      535.15     68.24 o 
  13   7   2        0.37        0.69     30.03 o 
  -8   8   2      115.36       66.63     28.93 o 
  -7   8   2      114.53      121.09     36.31 o 
  -6   8   2      101.76      119.19     37.29 o 
  -5   8   2     1244.20     1376.24    106.68 o 
  -4   8   2      539.94      544.49    120.63 o 
  -3   8   2       13.86        1.38     17.15 o 
  -2   8   2     1454.69     1453.60     39.27 o 
  -1   8   2      115.38      106.33     18.67 o 
   0   8   2     1557.67     1502.50     45.28 o 
   1   8   2      372.27      388.80     28.16 o 
   2   8   2     2152.19     2180.46     51.31 o 
   3   8   2      466.09      462.88     33.54 o 
   4   8   2     2082.24     2132.34     54.73 o 
   5   8   2      180.54      184.03     21.44 o 
   6   8   2     3937.44     4146.17    124.92 o 
   7   8   2     1447.03     1424.81     48.47 o 
   8   8   2      533.03      532.66     36.09 o 
   9   8   2       85.59       73.71     13.50 o 
  10   8   2     1049.66     1127.88     82.23 o 
  11   8   2        2.53       14.39     31.76 o 
  12   8   2      883.20      990.30     97.35 o 
  13   8   2      108.91       93.08     50.55 o 
  -7   9   2      129.85       51.87     19.31 o 
  -6   9   2      439.66      462.59     59.42 o 
  -5   9   2       73.63       74.64     29.11 o 
  -4   9   2     1841.61     1928.16    140.06 o 
  -3   9   2      265.75      191.99     35.50 o 
  -2   9   2       80.30       65.09     13.25 o 
  -1   9   2        5.53       21.28     10.42 o 
   0   9   2     1027.14     1029.24     71.78 o 
   1   9   2      216.81      250.24     24.52 o 
   2   9   2     4709.36     4881.57    114.24 o 
   3   9   2       38.54       53.61     21.02 o 
   4   9   2     2735.25     2793.50     73.32 o 
   5   9   2     1019.01     1063.11     44.77 o 
   6   9   2       64.18       72.84     15.53 o 
   7   9   2       12.38       25.91     14.21 o 
   8   9   2      902.65      968.54     55.68 o 
   9   9   2      301.42      307.11     34.00 o 
  10   9   2     1287.37     1271.32     76.31 o 
  11   9   2      576.87      607.17     40.94 o 
  12   9   2      559.73      652.50     94.58 o 
  13   9   2      153.35      120.06     49.68 o 
  -6  10   2      590.24      661.95    117.40 o 
  -5  10   2       16.70       48.07     21.90 o 
  -4  10   2      258.03      231.47     71.64 o 
  -3  10   2        6.10       -5.88     25.01 o 
  -2  10   2        7.40       35.22     26.86 o 
  -1  10   2       73.95       69.46     14.21 o 
   0  10   2     2498.89     2319.56    233.28 o 
   1  10   2        2.04       12.74     19.57 o 
   2  10   2     1915.48     1818.31    113.81 o 
   3  10   2     2157.99     2133.25     67.10 o 
   4  10   2      149.15      138.66     18.76 o 
   5  10   2       19.65       41.70     16.96 o 
   6  10   2     1004.24      934.37     50.87 o 
   7  10   2      601.28      643.05     39.35 o 
   8  10   2      543.15      559.99     47.70 o 
   9  10   2     2342.72     2204.94    120.83 o 
  10  10   2       62.25       47.30     12.21 o 
  11  10   2      706.87      787.94    102.71 o 
  12  10   2       51.51      121.55     44.61 o 
  -5  11   2        3.34       27.84     18.85 o 
  -4  11   2      428.65      484.37     55.27 o 
  -3  11   2       38.94       11.47     21.38 o 
  -2  11   2      604.74      633.59     95.96 o 
  -1  11   2      979.65      864.94     67.78 o 
   0  11   2      520.40      530.08     38.35 o 
   1  11   2     1624.24     1676.29     77.31 o 
   2  11   2      103.43       88.94     18.92 o 
   3  11   2      261.73      262.46     28.44 o 
   4  11   2     1109.66     1054.02     69.87 o 
   5  11   2      855.20      999.08     64.38 o 
   6  11   2      618.91      595.28     46.87 o 
   7  11   2     1779.86     1797.28     88.75 o 
   8  11   2       37.56       13.30     14.32 o 
   9  11   2     1510.48     1475.95     82.37 o 
  10  11   2       17.05       25.47     14.88 o 
  11  11   2      149.74      157.04     23.28 o 
  12  11   2       20.89       43.69     35.73 o 
  -4  12   2      418.85      367.08     70.60 o 
  -3  12   2      468.19      407.37     77.69 o 
  -2  12   2      117.21      171.93     43.57 o 
  -1  12   2     1122.96     1265.00    119.42 o 
   0  12   2       21.68       47.66     13.22 o 
   1  12   2      445.59      416.63     62.41 o 
   2  12   2      311.47      358.33     31.79 o 
   3  12   2      891.68      988.82     60.37 o 
   4  12   2      421.46      491.73     61.38 o 
   5  12   2     1977.83     1895.61     98.49 o 
   6  12   2        0.14       19.14     20.70 o 
   7  12   2      553.64      625.21     79.55 o 
   8  12   2       90.15       82.77     23.88 o 
   9  12   2      428.00      490.72     45.43 o 
  10  12   2        3.70       18.47     20.51 o 
  11  12   2      464.87      376.11     52.67 o 
  -2  13   2        5.28       38.73     33.26 o 
  -1  13   2       94.41       96.54     32.91 o 
   1  13   2     1019.72     1019.79     67.42 o 
   2  13   2       16.11       29.93     13.82 o 
   3  13   2      684.26      783.64     53.00 o 
   4  13   2       90.30       63.01     22.30 o 
   5  13   2      291.40      283.51     47.81 o 
   6  13   2        0.41        0.68     18.91 o 
   7  13   2      191.44      181.47     26.69 o 
   8  13   2       25.88       61.38     26.45 o 
   9  13   2      290.62      265.81     91.70 o 
  10  13   2       68.64       58.50     20.86 o 
   0  14   2       11.59       11.70     25.42 o 
   1  14   2      851.13      871.40    153.72 o 
   2  14   2      276.18      297.69     60.52 o 
   3  14   2      241.99      226.56     36.11 o 
   4  14   2       41.82       42.81     19.99 o 
   5  14   2      209.90      214.55     43.00 o 
   6  14   2       31.82       37.43     22.78 o 
   7  14   2      391.63      318.76     45.16 o 
   8  14   2      301.63      331.11     50.25 o 
   9  14   2      135.12      113.44     29.35 o 
   3  15   2      166.45      257.40     54.52 o 
   4  15   2       45.08       46.62     14.99 o 
   5  15   2      304.37      312.98     46.41 o 
   6  15   2      270.98      255.99     44.97 o 
   7  15   2      173.32      158.46     33.61 o 
  -8 -13   3      470.48      521.03    100.34 o 
  -7 -13   3        0.24       25.82     42.88 o 
  -6 -13   3      437.95      466.09    132.13 o 
  -5 -13   3      370.44      380.25     51.50 o 
  -4 -13   3       77.06       76.99     22.10 o 
  -3 -13   3       61.32      107.66     48.59 o 
  -2 -13   3      313.85      381.55     77.69 o 
  -1 -13   3       50.78       60.75     31.47 o 
 -10 -12   3      585.05      620.63    118.50 o 
  -9 -12   3        5.67        1.67     32.10 o 
  -8 -12   3      609.82      517.75     72.74 o 
  -7 -12   3       80.80       96.60     35.22 o 
  -6 -12   3      362.69      374.64     53.89 o 
  -5 -12   3       45.30       42.65     47.61 o 
  -4 -12   3      623.64      628.08     97.58 o 
  -3 -12   3        0.15       -0.39     13.81 o 
  -2 -12   3      414.75      391.18     46.63 o 
  -1 -12   3       71.31       38.62     30.03 o 
   0 -12   3      360.26      314.87     71.47 o 
   1 -12   3        5.13       16.25     26.51 o 
 -11 -11   3        6.57       14.93     32.22 o 
 -10 -11   3       91.36       73.72     40.40 o 
  -9 -11   3        4.97       41.84     34.70 o 
  -8 -11   3     1933.70     1959.34     88.87 o 
  -7 -11   3        0.04       -6.40     30.09 o 
  -6 -11   3      543.02      672.21    104.78 o 
  -5 -11   3      248.22      308.47     66.92 o 
  -4 -11   3      355.61      256.61     47.03 o 
  -3 -11   3        0.80        9.37      8.91 o 
  -2 -11   3       82.62       77.91     16.34 o 
  -1 -11   3       65.92       81.00     22.36 o 
   0 -11   3      601.08      702.12     78.96 o 
   1 -11   3       94.87      100.81     38.67 o 
   2 -11   3      281.86      277.23     55.91 o 
   3 -11   3      277.70      378.67     81.67 o 
 -11 -10   3       33.50       53.03     43.69 o 
 -10 -10   3      538.77      598.03     69.11 o 
  -9 -10   3        0.81       37.12     43.75 o 
  -8 -10   3     1406.62     1558.19    127.55 o 
  -7 -10   3      634.72      683.10    170.72 o 
  -6 -10   3      323.68      356.36     63.57 o 
  -5 -10   3      133.77      123.91     36.86 o 
  -4 -10   3      374.23      420.24    105.33 o 
  -3 -10   3      225.31      212.39     56.25 o 
  -2 -10   3      493.42      412.73     52.55 o 
  -1 -10   3      627.99      613.79     29.36 o 
   0 -10   3      288.40      304.43     24.63 o 
   1 -10   3     1390.99     1385.98    111.93 o 
   2 -10   3      198.79      184.32     35.73 o 
   3 -10   3      242.52      244.90     42.59 o 
   4 -10   3        0.39       53.26     32.79 o 
 -12  -9   3      614.03      535.61     99.71 o 
 -11  -9   3       89.31       78.15     33.54 o 
 -10  -9   3      901.87      863.56     91.30 o 
  -9  -9   3      899.59      907.31     86.57 o 
  -8  -9   3       42.35       68.07     34.06 o 
  -7  -9   3      880.17      832.15     79.60 o 
  -6  -9   3     1966.17     1839.17    128.36 o 
  -5  -9   3      352.71      371.64     62.25 o 
  -4  -9   3      512.11      448.87     62.65 o 
  -3  -9   3     5177.25     5081.49    102.17 o 
  -2  -9   3      442.67      484.47     55.04 o 
  -1  -9   3      212.92      276.48     27.50 o 
   0  -9   3      222.75      211.38     29.47 o 
   1  -9   3     1039.12      978.66     85.01 o 
   2  -9   3        8.71       18.56     27.72 o 
   3  -9   3      123.34      155.73     51.01 o 
   4  -9   3       40.71       38.33     28.41 o 
   5  -9   3      400.11      497.00     57.23 o 
 -12  -8   3      462.11      526.56     98.90 o 
 -11  -8   3      786.85      761.09     76.20 o 
 -10  -8   3        1.39       52.56     34.18 o 
  -9  -8   3      761.96      859.99     79.02 o 
  -8  -8   3        6.48        9.39     35.50 o 
  -7  -8   3      833.08      848.81     89.91 o 
  -6  -8   3     4654.30     4276.71    264.87 o 
  -5  -8   3     3660.98     3637.09    182.50 o 
  -4  -8   3       22.14       34.27     22.43 o 
  -3  -8   3     2536.89     2641.14     65.94 o 
  -2  -8   3      112.69      129.14     21.79 o 
  -1  -8   3       68.13       60.80     23.53 o 
   0  -8   3      350.36      353.65     27.87 o 
   1  -8   3     1151.19     1127.17     54.40 o 
   2  -8   3        3.20       72.56     37.18 o 
   3  -8   3      500.54      558.32     50.32 o 
   4  -8   3      249.50      208.93     43.57 o 
   5  -8   3      241.94      294.35     40.92 o 
   6  -8   3      272.65      200.34     55.56 o 
 -12  -7   3        0.67       24.73     24.50 o 
 -11  -7   3      710.60      702.64     75.56 o 
 -10  -7   3        0.25       15.91     29.05 o 
  -9  -7   3      443.90      450.43     57.41 o 
  -8  -7   3       33.40       36.37     16.42 o 
  -7  -7   3     1596.29     1661.31    143.31 o 
  -6  -7   3       46.06       50.34     16.97 o 
  -5  -7   3      984.31      999.63     57.76 o 
  -4  -7   3      226.31      253.72     43.28 o 
  -3  -7   3      558.00      617.57     33.75 o 
  -2  -7   3      582.40      584.05     25.68 o 
  -1  -7   3       37.16       45.46     14.00 o 
   0  -7   3        1.18        1.06      8.11 o 
   1  -7   3      999.34      996.81     32.20 o 
   2  -7   3     1668.73     1769.54     70.40 o 
   3  -7   3      466.69      481.22     62.05 o 
   4  -7   3      418.38      471.58     83.00 o 
   5  -7   3        6.55       19.65     18.44 o 
   6  -7   3      146.05      140.52     25.88 o 
   7  -7   3      151.99      133.20     34.64 o 
 -13  -6   3      294.90      304.03     68.70 o 
 -12  -6   3        0.00       33.95     30.09 o 
 -11  -6   3      559.22      656.59     70.26 o 
 -10  -6   3       30.07       22.48     26.05 o 
  -9  -6   3     2088.04     2224.27    100.14 o 
  -8  -6   3      473.90      493.35     41.41 o 
  -7  -6   3     1254.49     1307.98     57.23 o 
  -6  -6   3        2.23       22.64     22.59 o 
  -5  -6   3     1818.05     1820.27     67.32 o 
  -4  -6   3       39.88       73.10     24.10 o 
  -3  -6   3      545.33      539.90     23.24 o 
  -2  -6   3      179.79      201.14     29.76 o 
  -1  -6   3     2842.01     2852.56     78.45 o 
   0  -6   3     3090.47     3255.20     65.61 o 
   1  -6   3      501.88      464.54     15.20 o 
   2  -6   3     1965.01     1931.94     74.34 o 
   3  -6   3       92.56      109.56     24.47 o 
   4  -6   3      520.85      471.28     90.06 o 
   5  -6   3      139.66      109.29     42.91 o 
   6  -6   3      375.91      398.99    115.91 o 
   7  -6   3      236.00      228.30     31.01 o 
   8  -6   3      449.11      356.88     62.71 o 
 -13  -5   3      312.25      280.86     61.96 o 
 -12  -5   3       37.47       14.47     21.44 o 
 -11  -5   3     1140.57     1258.31    101.84 o 
 -10  -5   3      756.92      668.60     65.16 o 
  -9  -5   3     2508.44     2522.24    110.19 o 
  -8  -5   3      158.08      214.11     26.59 o 
  -7  -5   3      534.71      564.24     41.03 o 
  -6  -5   3     1989.02     2085.04     65.97 o 
  -5  -5   3      919.77      867.10     41.85 o 
  -4  -5   3     1354.64     1498.14     71.75 o 
  -3  -5   3     2498.65     2366.63     57.23 o 
  -2  -5   3     3826.74     3918.68     91.67 o 
  -1  -5   3      562.57      595.22     29.42 o 
   0  -5   3     3594.23     3674.52     83.40 o 
   1  -5   3      225.58      248.99     13.47 o 
   2  -5   3     2078.52     2151.61     50.63 o 
   3  -5   3      762.99      870.96    100.11 o 
   4  -5   3     2537.80     2612.04     78.15 o 
   5  -5   3      136.16      129.80     18.32 o 
   6  -5   3      667.54      725.41     52.77 o 
   7  -5   3      157.08      146.55     43.49 o 
   8  -5   3      869.91      868.17     71.53 o 
   9  -5   3       50.50       17.75     16.48 o 
 -13  -4   3      664.52      749.79    130.26 o 
 -12  -4   3      141.07      113.89     31.99 o 
 -11  -4   3      288.86      267.78     55.50 o 
 -10  -4   3      302.65      248.24     32.16 o 
  -9  -4   3     1598.41     1545.14     59.48 o 
  -8  -4   3       39.84       62.55     23.00 o 
  -7  -4   3        1.86       23.00     16.90 o 
  -6  -4   3     1507.58     1520.13     73.60 o 
  -5  -4   3      382.44      431.13     24.78 o 
  -4  -4   3      956.86      828.25     44.61 o 
  -3  -4   3      206.71      285.41     22.15 o 
  -2  -4   3    13295.87    14187.08    132.64 o 
  -1  -4   3     1187.49     1168.66     30.47 o 
   0  -4   3     4254.22     4429.45     58.57 o 
   1  -4   3       24.98       29.23     10.12 o 
   2  -4   3      927.30      890.90     26.07 o 
   3  -4   3      663.37      651.00     35.48 o 
   4  -4   3     2982.97     2984.45    158.96 o 
   5  -4   3     1150.80     1235.45     52.62 o 
   6  -4   3      262.87      239.54     24.41 o 
   7  -4   3      786.72      689.04     42.13 o 
   8  -4   3      168.17      138.62     35.79 o 
   9  -4   3      180.67      167.26     47.32 o 
 -13  -3   3      169.37      142.42     37.35 o 
 -12  -3   3      529.66      532.33     54.93 o 
 -11  -3   3       59.50       33.20     21.27 o 
 -10  -3   3      345.57      252.89     51.99 o 
  -9  -3   3      564.07      510.10     80.37 o 
  -8  -3   3      811.11      766.67     31.82 o 
  -7  -3   3      339.12      382.04     29.57 o 
  -6  -3   3     5421.02     5510.06    124.95 o 
  -5  -3   3      302.40      297.14     48.04 o 
  -4  -3   3     2269.11     2172.40     46.81 o 
  -3  -3   3      794.05      771.81     32.11 o 
  -2  -3   3     5409.00     4789.33     94.06 o 
  -1  -3   3     1799.22     1795.40     66.79 o 
   0  -3   3      611.77      544.32     29.44 o 
   1  -3   3      183.65      185.89     10.11 o 
   2  -3   3     4349.03     4230.41     74.31 o 
   3  -3   3     3495.20     3699.54     67.65 o 
   4  -3   3     1536.65     1646.04     28.08 o 
   5  -3   3      965.86      933.77     29.40 o 
   6  -3   3      131.25      139.97     15.29 o 
   7  -3   3      838.64      771.07     31.61 o 
   8  -3   3      430.96      453.54     40.03 o 
   9  -3   3      289.70      236.42     57.29 o 
 -12  -2   3      247.39      252.97     41.73 o 
 -11  -2   3        0.14       31.58     20.52 o 
 -10  -2   3     1081.65     1031.15     75.33 o 
  -9  -2   3        1.04       13.45      6.38 o 
  -8  -2   3     4956.93     4756.31    166.62 o 
  -7  -2   3      703.14      634.91     31.73 o 
  -6  -2   3     1264.14     1271.39     44.04 o 
  -5  -2   3     1002.69     1013.46     69.41 o 
  -4  -2   3    10105.06    10227.32    109.53 o 
  -3  -2   3     1429.06     1434.27     30.50 o 
  -2  -2   3     1170.76     1008.11     44.94 o 
  -1  -2   3     4117.90     4022.31     38.73 o 
   0  -2   3     3575.54     3469.09     40.26 o 
   1  -2   3     2096.47     1849.50     32.73 o 
   2  -2   3     1067.53     1113.12     23.11 o 
   3  -2   3     6104.48     6054.51    121.55 o 
   4  -2   3      515.97      508.61     23.08 o 
   5  -2   3     1514.68     1518.50     54.43 o 
   6  -2   3     1136.71     1137.12     43.21 o 
   7  -2   3      481.46      443.18     27.22 o 
   8  -2   3      284.96      277.28     29.21 o 
   9  -2   3     1449.03     1591.78     83.73 o 
 -12  -1   3      422.51      469.97     50.60 o 
 -11  -1   3       31.38       31.58     24.96 o 
 -10  -1   3      678.06      685.01     40.14 o 
  -9  -1   3      310.11      293.95     39.38 o 
  -8  -1   3      227.67      260.79     30.22 o 
  -7  -1   3     1003.76     1020.69     29.51 o 
  -6  -1   3      930.85      878.48     41.74 o 
  -5  -1   3      908.77      886.12     27.04 o 
  -4  -1   3     1115.60     1020.91     26.05 o 
  -3  -1   3      615.48      616.91     24.08 o 
  -2  -1   3     1708.27     1570.95     26.82 o 
  -1  -1   3     7099.76     6905.63     64.68 o 
   0  -1   3     2022.27     1916.20     29.37 o 
   1  -1   3      121.49      106.37     10.64 o 
   2  -1   3     3351.20     3590.35    111.73 o 
   3  -1   3     5597.81     5678.92    114.17 o 
   4  -1   3       93.12       93.45      7.86 o 
   5  -1   3     1467.95     1490.11     58.38 o 
   6  -1   3      242.30      231.48     16.33 o 
   7  -1   3     4172.85     4330.84    112.42 o 
   8  -1   3       90.34       75.28     10.00 o 
   9  -1   3      720.16      708.02     51.80 o 
  10  -1   3       52.09       34.42     17.72 o 
 -12   0   3      387.20      369.22     74.29 o 
 -11   0   3      333.15      404.89     49.62 o 
 -10   0   3       61.79       38.03     10.56 o 
  -9   0   3      149.01       99.59     24.56 o 
  -8   0   3     2257.23     2092.21     74.88 o 
  -7   0   3      627.37      589.33     26.50 o 
  -6   0   3      868.15      852.87     32.11 o 
  -5   0   3      161.27      127.36     16.72 o 
  -4   0   3     1323.20     1339.60     33.80 o 
  -3   0   3    11204.37    10452.65    171.31 o 
  -2   0   3       39.85       45.49      7.29 o 
  -1   0   3      101.55      105.64     10.33 o 
   0   0   3     5203.54     5331.74     70.42 o 
   1   0   3    15553.96    17262.04    163.26 o 
   2   0   3        0.28        0.40      6.67 o 
   3   0   3     9324.04     9398.80     77.67 o 
   4   0   3      267.36      264.51     14.99 o 
   5   0   3     5898.67     6068.83    123.21 o 
   6   0   3      117.69      114.16     11.87 o 
   7   0   3      423.69      411.77     19.90 o 
   8   0   3      105.15      112.54     13.74 o 
   9   0   3      835.66      847.51     68.04 o 
  10   0   3      163.28      148.29     28.88 o 
  11   0   3      435.37      535.67     54.35 o 
 -12   1   3       26.03       14.64     17.18 o 
 -11   1   3      285.02      340.75     58.85 o 
 -10   1   3       96.57       90.75     22.82 o 
  -9   1   3     1469.42     1314.05     69.19 o 
  -8   1   3      737.06      737.76     48.71 o 
  -7   1   3     1677.35     1660.15     65.78 o 
  -6   1   3     1041.34     1051.21     36.98 o 
  -5   1   3     3155.52     2906.72     74.23 o 
  -4   1   3     1478.97     1600.69     60.85 o 
  -3   1   3     9375.70     9788.36     85.78 o 
  -2   1   3        7.09       15.20      8.93 o 
  -1   1   3     7705.81     7869.55     88.76 o 
   0   1   3     1298.10     1333.76     23.96 o 
   1   1   3    52874.67    51352.55    179.48 o 
   2   1   3     1997.61     2008.75     44.91 o 
   3   1   3    10607.32    11423.48    122.82 o 
   4   1   3     3822.77     3554.84     54.01 o 
   5   1   3     1619.33     1669.49     45.43 o 
   6   1   3      472.49      418.95     26.56 o 
   7   1   3     1672.29     1679.00    111.42 o 
   8   1   3      118.49      132.20     13.28 o 
   9   1   3      949.10      906.13     41.30 o 
  10   1   3     1214.71     1348.16     90.88 o 
  11   1   3       45.02       42.25     21.27 o 
  12   1   3      269.11      254.41     55.04 o 
 -11   2   3      469.52      415.84    101.32 o 
 -10   2   3       43.94       28.52     11.82 o 
  -9   2   3     1478.83     1345.22    125.77 o 
  -8   2   3      116.04      114.91     12.81 o 
  -7   2   3      954.31     1043.20     31.53 o 
  -6   2   3     1174.50     1166.36     38.79 o 
  -5   2   3     4510.10     4645.76     86.10 o 
  -4   2   3     2145.34     2301.33     53.71 o 
  -3   2   3     6848.98     6783.32     60.21 o 
  -2   2   3      742.70      747.57     16.67 o 
  -1   2   3    11571.81    11110.76     81.83 o 
   0   2   3     7254.49     7436.36     84.72 o 
   2   2   3      221.40      174.65      9.22 o 
   3   2   3      152.57      179.95     15.18 o 
   4   2   3      692.39      717.74     39.77 o 
   5   2   3     1052.20     1024.01     79.08 o 
   6   2   3      389.13      361.75      8.02 o 
   7   2   3      141.67      131.65     14.98 o 
   8   2   3     2330.90     2369.63     52.65 o 
   9   2   3       81.70       74.98     10.56 o 
  10   2   3     1147.76     1158.84     47.57 o 
  11   2   3        5.59       23.11     21.96 o 
  12   2   3      137.22      143.92     34.75 o 
 -11   3   3      690.71      549.10    165.88 o 
 -10   3   3       20.42       28.13      8.01 o 
  -9   3   3      543.08      552.19     83.86 o 
  -8   3   3      274.33      274.95     33.89 o 
  -7   3   3      273.40      260.37     24.70 o 
  -6   3   3       29.65       25.85     11.48 o 
  -5   3   3      158.05      199.00     18.11 o 
  -4   3   3       35.11       48.83      9.59 o 
  -3   3   3     1705.99     1652.82     31.96 o 
  -2   3   3     6255.99     6308.20     51.76 o 
  -1   3   3     1916.40     1854.00     29.92 o 
   0   3   3     2178.79     1968.87     31.31 o 
   1   3   3     3249.10     3256.99     60.65 o 
   2   3   3      214.67      224.54     12.10 o 
   3   3   3     2037.34     1972.25     44.83 o 
   4   3   3     2385.71     2279.35     57.21 o 
   5   3   3      354.82      340.20     11.52 o 
   6   3   3     4896.64     4635.93     96.26 o 
   7   3   3       47.52       46.90     12.60 o 
   8   3   3     1358.78     1353.16     55.26 o 
   9   3   3      150.19      154.31     19.02 o 
  10   3   3      268.25      242.06     31.49 o 
  11   3   3        0.08       39.94     26.69 o 
  12   3   3      616.95      820.85     78.67 o 
 -10   4   3      335.82      280.05    120.46 o 
  -9   4   3       98.59       97.00     40.35 o 
  -8   4   3      271.16      251.63     18.87 o 
  -7   4   3      246.66      249.60     25.19 o 
  -6   4   3      658.42      682.65     33.45 o 
  -5   4   3     1305.25     1300.23     36.76 o 
  -4   4   3     4161.94     4143.27     77.66 o 
  -3   4   3     1279.36     1251.89     29.50 o 
  -2   4   3     2931.04     3093.89     51.30 o 
  -1   4   3        3.10       13.99      6.97 o 
   0   4   3     4865.42     4932.40     43.54 o 
   1   4   3      492.35      488.49     16.12 o 
   2   4   3      175.60      129.61     10.02 o 
   3   4   3     1180.86     1108.75     47.62 o 
   4   4   3     3965.72     3898.74     89.57 o 
   5   4   3       83.83       81.02      8.56 o 
   6   4   3     3509.20     3650.72     77.98 o 
   7   4   3     1307.64     1268.12     35.65 o 
   8   4   3      440.67      415.75     26.11 o 
   9   4   3      336.72      331.67     28.44 o 
  10   4   3     1745.88     1633.78     91.61 o 
  11   4   3      168.48      230.43     51.07 o 
  12   4   3      593.49      625.12     65.76 o 
  13   4   3      311.22      351.81     71.07 o 
 -10   5   3      163.63      200.11     49.74 o 
  -9   5   3      122.00      101.79     25.99 o 
  -8   5   3      419.85      444.95    140.40 o 
  -7   5   3      460.91      466.58     36.06 o 
  -6   5   3     3877.80     4034.66    107.80 o 
  -5   5   3        3.34       19.54     16.34 o 
  -4   5   3      486.24      506.71     20.89 o 
  -3   5   3      125.45      126.82     11.07 o 
  -2   5   3     3778.64     3834.42     42.86 o 
  -1   5   3     5291.93     5384.34     57.37 o 
   0   5   3     7903.88     7982.11     68.87 o 
   1   5   3     1431.00     1513.40     30.22 o 
   2   5   3     2900.73     2840.96     48.90 o 
   3   5   3       20.06       12.95     12.05 o 
   4   5   3    13961.76    15039.98    241.18 o 
   5   5   3     5305.99     5267.72    108.06 o 
   6   5   3      354.20      313.67     24.44 o 
   7   5   3        9.75       13.83      8.80 o 
   8   5   3     2175.40     2093.38     64.90 o 
   9   5   3      880.32      845.60     44.12 o 
  10   5   3     1490.43     1491.22     55.33 o 
  11   5   3     1510.31     1554.56    124.67 o 
  12   5   3       77.51      101.84     45.71 o 
  13   5   3      289.60      266.16     74.24 o 
  -9   6   3      455.73      495.21     93.66 o 
  -8   6   3      895.18      800.62     79.19 o 
  -7   6   3       15.61       28.98     13.36 o 
  -6   6   3     1715.59     1758.68     75.99 o 
  -5   6   3        0.12       19.16     18.88 o 
  -4   6   3      652.50      615.78     28.70 o 
  -3   6   3       60.78       65.08      8.15 o 
  -2   6   3     2854.29     2883.98     49.45 o 
  -1   6   3     1430.10     1208.10     39.99 o 
   0   6   3     2697.70     2632.47     54.39 o 
   1   6   3     5559.99     5814.42     61.22 o 
   2   6   3     2390.92     2310.40     43.34 o 
   3   6   3     4287.65     4482.31     58.97 o 
   4   6   3      342.14      368.97     22.35 o 
   5   6   3      435.81      394.42     20.94 o 
   6   6   3     1400.08     1285.09     40.69 o 
   7   6   3     1987.56     1956.85     52.43 o 
   8   6   3      737.34      783.26     62.03 o 
   9   6   3     2057.97     2041.04     97.89 o 
  10   6   3       48.47       44.98      8.59 o 
  11   6   3      454.39      530.63     77.38 o 
  12   6   3        5.49        7.61     31.58 o 
  13   6   3      393.95      383.80     84.67 o 
  -9   7   3        0.07       -1.79     17.46 o 
  -8   7   3      296.29      233.89     82.94 o 
  -7   7   3       40.35       35.73     17.46 o 
  -6   7   3      363.00      347.82     30.14 o 
  -5   7   3       58.79       55.42     18.33 o 
  -4   7   3      274.18      286.46     18.66 o 
  -3   7   3     1552.31     1496.63     38.16 o 
  -2   7   3     2979.38     3013.33     56.86 o 
  -1   7   3     1194.31     1200.23     40.19 o 
   0   7   3      916.77      935.12     30.93 o 
   1   7   3     6307.48     6376.67    115.89 o 
   2   7   3      310.51      332.28     21.42 o 
   3   7   3      417.40      419.98     20.48 o 
   4   7   3     1662.65     1625.83     43.26 o 
   5   7   3     4324.15     4348.53     83.90 o 
   6   7   3        0.66       17.56     12.85 o 
   7   7   3     3518.88     3690.36    153.87 o 
   8   7   3      238.22      258.71     19.40 o 
   9   7   3      685.16      748.88     40.01 o 
  10   7   3        5.95       18.14     10.19 o 
  11   7   3      367.84      382.40     55.53 o 
  12   7   3       45.38       49.97     52.28 o 
  13   7   3      544.15      527.14    106.97 o 
  -8   8   3       94.73       85.76     59.94 o 
  -7   8   3      108.12       77.52     28.41 o 
  -6   8   3      580.80      590.48     87.32 o 
  -5   8   3     1001.00      992.61     80.58 o 
  -4   8   3      290.25      294.52     44.90 o 
  -3   8   3     3221.38     3161.33    104.00 o 
  -2   8   3       42.49       55.81      9.87 o 
  -1   8   3     3089.29     3042.20     85.43 o 
   0   8   3      248.40      275.49     20.40 o 
   1   8   3      428.18      441.14     40.66 o 
   2   8   3     2209.36     2218.03     52.15 o 
   3   8   3     4819.64     5108.49     98.25 o 
   4   8   3        1.65       24.53     15.89 o 
   5   8   3     3290.66     3293.19     75.75 o 
   6   8   3      215.64      209.14     21.46 o 
   7   8   3     1104.40     1114.91     35.87 o 
   8   8   3       12.42       31.63     14.21 o 
   9   8   3     1002.38      997.23     47.87 o 
  10   8   3        5.96       15.52     10.61 o 
  11   8   3     1058.95     1113.29     74.09 o 
  12   8   3       20.79       83.69     48.01 o 
  13   8   3      504.02      576.82    109.85 o 
  -7   9   3       35.20       20.35     10.61 o 
  -6   9   3      132.39      105.42     40.06 o 
  -5   9   3      587.99      587.77    128.53 o 
  -4   9   3        3.62       24.21     22.25 o 
  -3   9   3     1443.42     1392.03     94.93 o 
  -2   9   3      107.54      104.39     12.63 o 
  -1   9   3      191.02      183.27     15.97 o 
   0   9   3      378.67      342.26     53.57 o 
   1   9   3     4263.22     4354.89    118.05 o 
   2   9   3       49.98       55.19     17.40 o 
   3   9   3     2995.06     3063.84     77.93 o 
   4   9   3      595.55      582.06     33.90 o 
   5   9   3      158.81      199.55     21.16 o 
   6   9   3        8.24       31.07     17.68 o 
   7   9   3     2631.17     2588.38     73.75 o 
   8   9   3      215.39      199.58     21.84 o 
   9   9   3     1296.57     1324.12     56.63 o 
  10   9   3      583.97      594.10     60.89 o 
  11   9   3      406.18      459.02     38.66 o 
  12   9   3      131.92      158.73     42.42 o 
  -6  10   3       22.23       53.89     24.96 o 
  -5  10   3      506.61      472.04     51.58 o 
  -4  10   3       24.57       55.73     27.61 o 
  -3  10   3      666.42      634.75    111.70 o 
  -2  10   3        8.23        8.29      6.35 o 
  -1  10   3     1468.97     1597.60     71.40 o 
   0  10   3        7.31       47.40     20.27 o 
   1  10   3     1405.30     1335.10     53.49 o 
   2  10   3      214.73      212.75     22.60 o 
   3  10   3       33.21       43.26     18.78 o 
   4  10   3      157.98      161.99     29.86 o 
   5  10   3     2146.42     2123.39     63.74 o 
   6  10   3      275.86      293.05     24.82 o 
   7  10   3     1887.77     1931.13     62.88 o 
   8  10   3     1663.26     1640.14     64.83 o 
   9  10   3      268.27      250.20     24.93 o 
  10  10   3      474.36      440.19     39.57 o 
  11  10   3       99.82      143.25     21.70 o 
  12  10   3      207.94      305.41     66.69 o 
  -5  11   3      604.78      644.31    115.33 o 
  -4  11   3        0.18       16.77     19.94 o 
  -3  11   3      644.80      568.93     61.27 o 
  -2  11   3      446.27      459.41     47.96 o 
  -1  11   3      691.76      693.41     32.44 o 
   0  11   3     1494.76     1611.47     75.94 o 
   1  11   3      571.17      596.01     53.53 o 
   2  11   3      583.62      647.27     49.88 o 
   3  11   3      458.27      519.78     42.94 o 
   4  11   3      714.86      731.87     70.43 o 
   5  11   3     2359.90     2203.90    126.81 o 
   6  11   3     2617.27     2552.14     92.03 o 
   7  11   3        0.85       37.36     16.83 o 
   8  11   3      806.07      776.46     55.46 o 
   9  11   3      187.43      157.29     37.26 o 
  10  11   3      208.43      207.08     23.52 o 
  11  11   3       81.04       78.50     23.05 o 
  12  11   3      462.06      387.72     85.76 o 
  -4  12   3      355.01      393.94     73.08 o 
  -3  12   3       22.49       26.74     21.50 o 
  -2  12   3      398.87      408.01     73.54 o 
  -1  12   3      316.04      326.74     46.86 o 
   0  12   3      842.07      873.30     49.85 o 
   1  12   3      260.12      219.85     38.36 o 
   2  12   3      994.61     1049.96     60.40 o 
   3  12   3      272.89      304.88     31.14 o 
   4  12   3     1349.89     1433.83     78.64 o 
   5  12   3       47.54       75.22     41.61 o 
   6  12   3      710.90      808.07     63.13 o 
   7  12   3       65.64      102.17     25.90 o 
   8  12   3      259.29      276.70     38.47 o 
   9  12   3      181.09      139.72     23.61 o 
  10  12   3      527.73      532.76     44.32 o 
  11  12   3        1.28       34.59     31.47 o 
  -2  13   3       40.89       19.77     20.58 o 
  -1  13   3      115.70      106.80     34.29 o 
   0  13   3      902.02      921.43    127.03 o 
   1  13   3       56.47       81.87     20.60 o 
   2  13   3      849.01      845.28     51.68 o 
   3  13   3      104.41      111.63     26.17 o 
   4  13   3       80.34      109.40     28.98 o 
   5  13   3       38.25       55.39     29.57 o 
   6  13   3      333.90      328.42     50.86 o 
   7  13   3        1.55       47.16     59.05 o 
   8  13   3      340.68      355.95     30.93 o 
   9  13   3        9.32       36.56     18.65 o 
  10  13   3      448.86      485.44     65.22 o 
  -1  14   3        7.99       18.56     21.84 o 
   0  14   3      750.76      752.50    133.83 o 
   1  14   3      135.49       63.80     29.51 o 
   2  14   3      342.29      353.19     81.50 o 
   3  14   3       19.59       18.09     16.48 o 
   4  14   3      312.89      301.07     42.17 o 
   5  14   3       42.49       33.16     21.18 o 
   6  14   3      401.43      420.00     42.30 o 
   7  14   3      213.68      230.14     33.63 o 
   8  14   3      303.16      302.83     43.37 o 
   9  14   3      350.84      281.27     55.93 o 
   2  15   3      453.48      397.98     80.00 o 
   3  15   3        1.42       37.52     29.80 o 
   4  15   3      309.07      283.23     41.01 o 
   5  15   3      440.99      493.45     69.52 o 
   6  15   3       56.20       69.25     24.80 o 
   7  15   3      543.15      517.54     68.81 o 
  -7 -13   4       51.17      107.09     47.43 o 
  -6 -13   4       59.07       86.80     47.26 o 
  -5 -13   4      228.49      232.96     37.67 o 
  -4 -13   4      181.36      213.01     31.27 o 
  -3 -13   4      595.63      624.26    117.12 o 
  -2 -13   4       11.15       44.90     29.74 o 
  -9 -12   4      118.91      122.88     45.82 o 
  -8 -12   4      220.53      108.36     41.50 o 
  -7 -12   4      296.31      338.96     71.87 o 
  -6 -12   4       51.97       41.67     34.64 o 
  -5 -12   4      905.65      958.89     94.70 o 
  -4 -12   4      125.36      117.92     46.17 o 
  -3 -12   4       84.17      116.99     33.98 o 
  -2 -12   4       12.80       17.29     29.91 o 
  -1 -12   4      145.06      109.62     41.79 o 
   0 -12   4       21.05       14.35     27.78 o 
 -10 -11   4       50.04       55.85     38.16 o 
  -9 -11   4      245.86      310.77     80.98 o 
  -8 -11   4      381.13      237.12     44.61 o 
  -7 -11   4      915.91      786.79     91.01 o 
  -6 -11   4      160.51      189.22     38.67 o 
  -5 -11   4       72.79      114.64     43.52 o 
  -4 -11   4      227.11      164.52     74.61 o 
  -3 -11   4      108.32      121.55     36.60 o 
  -2 -11   4       16.22       21.32     15.40 o 
  -1 -11   4      580.38      623.04     43.77 o 
   0 -11   4       51.36       25.01     39.48 o 
   1 -11   4      364.42      382.36     88.76 o 
   2 -11   4      157.05      225.13     52.22 o 
 -11 -10   4      556.06      482.01    115.50 o 
 -10 -10   4        1.07       -3.46     31.99 o 
  -9 -10   4      704.31      648.58     73.31 o 
  -8 -10   4       11.87       38.96     33.54 o 
  -7 -10   4      143.68      178.90     44.84 o 
  -6 -10   4        0.55       59.83     52.85 o 
  -5 -10   4      436.16      421.72     54.81 o 
  -4 -10   4      150.48      124.05     32.48 o 
  -3 -10   4      156.99      198.50     20.65 o 
  -2 -10   4      254.09      242.78     29.39 o 
  -1 -10   4      288.32      274.49     29.47 o 
   0 -10   4      880.37      927.83     52.38 o 
   1 -10   4      116.91      105.01     34.64 o 
   2 -10   4      240.07      208.47     56.54 o 
   3 -10   4        0.14       34.64     33.60 o 
   4 -10   4      111.22       75.45     29.45 o 
 -11  -9   4      821.32      777.97    140.06 o 
 -10  -9   4      706.82      807.83     85.19 o 
  -9  -9   4      126.38       78.56     37.00 o 
  -8  -9   4        1.39       44.44     36.31 o 
  -7  -9   4      348.11      430.95    106.17 o 
  -6  -9   4      296.75      286.28     58.56 o 
  -5  -9   4      889.88      695.97    101.15 o 
  -4  -9   4     1438.75     1280.40     64.01 o 
  -3  -9   4       40.54       29.94     12.07 o 
  -2  -9   4     3698.52     3783.98    159.04 o 
  -1  -9   4       91.16       96.06     22.71 o 
   0  -9   4      903.33      995.09     46.39 o 
   1  -9   4       26.25       24.51     30.35 o 
   2  -9   4      981.84     1062.81     92.51 o 
   3  -9   4       14.59       12.10     21.79 o 
   4  -9   4      412.59      527.20     58.62 o 
   5  -9   4       10.08       17.69     27.90 o 
 -12  -8   4      404.86      489.73    100.06 o 
 -11  -8   4       69.85       65.42     31.07 o 
 -10  -8   4      233.94      211.35     44.61 o 
  -9  -8   4       44.15      120.46     45.76 o 
  -8  -8   4      618.19      696.59     65.19 o 
  -7  -8   4      183.61      183.63     45.07 o 
  -6  -8   4      655.83      671.81     99.65 o 
  -5  -8   4       29.58       30.30     12.45 o 
  -4  -8   4     2015.02     2027.45     74.84 o 
  -3  -8   4      652.32      643.33     74.57 o 
  -2  -8   4     2617.23     2772.42     92.90 o 
  -1  -8   4      151.74      140.06     18.54 o 
   0  -8   4      759.48      861.13     65.82 o 
   1  -8   4        8.71       19.55      6.63 o 
   2  -8   4     1664.07     1939.98    132.04 o 
   3  -8   4      115.25      105.76     31.82 o 
   4  -8   4        3.33       11.47     20.23 o 
   5  -8   4      304.67      397.57     66.22 o 
   6  -8   4      197.95      169.22     52.85 o 
 -12  -7   4      249.57      212.68     47.55 o 
 -11  -7   4      116.87      131.01     41.61 o 
 -10  -7   4      948.52     1107.65     94.93 o 
  -9  -7   4      209.47      226.74     45.71 o 
  -8  -7   4     1672.68     1568.57    115.33 o 
  -7  -7   4       73.00       45.99     38.67 o 
  -6  -7   4      719.48      783.22     55.56 o 
  -5  -7   4       63.05       71.91     15.14 o 
  -4  -7   4      899.59      929.77     48.93 o 
  -3  -7   4       51.26       76.26     16.91 o 
  -2  -7   4      753.01      713.42    102.04 o 
  -1  -7   4       61.01       75.62     12.99 o 
   0  -7   4      899.53      896.08     71.83 o 
   1  -7   4      950.74      968.89     49.51 o 
   2  -7   4      399.49      403.73     43.41 o 
   3  -7   4      436.60      395.88     79.85 o 
   4  -7   4        1.10       30.14     28.13 o 
   5  -7   4       70.04       92.04     34.58 o 
   6  -7   4      205.13      232.85     32.10 o 
   7  -7   4      254.28      171.47     66.63 o 
 -12  -6   4      331.14      368.47     67.78 o 
 -11  -6   4        6.39       50.32     28.65 o 
 -10  -6   4     1425.20     1541.59    153.43 o 
  -9  -6   4      400.36      435.56     67.09 o 
  -8  -6   4     1407.06     1427.29     66.14 o 
  -7  -6   4      498.94      483.68     48.93 o 
  -6  -6   4      466.44      443.63     33.94 o 
  -5  -6   4       17.27       11.97     15.38 o 
  -4  -6   4     1316.19     1272.86     69.19 o 
  -3  -6   4      689.16      603.75     70.69 o 
  -2  -6   4     1770.35     1775.10     94.52 o 
  -1  -6   4     1909.72     1945.89     37.16 o 
   0  -6   4     1710.49     1757.49     50.61 o 
   1  -6   4      974.07      992.25     56.80 o 
   2  -6   4      213.62      202.87     26.63 o 
   3  -6   4      347.19      370.18     95.94 o 
   4  -6   4      617.97      654.19     46.64 o 
   5  -6   4     1164.72     1025.79     58.39 o 
   6  -6   4      117.30      152.56     42.94 o 
   7  -6   4      625.09      582.93     54.06 o 
   8  -6   4        0.35       21.50     13.37 o 
 -12  -5   4      469.70      444.37     52.05 o 
 -11  -5   4      255.36      213.48     35.04 o 
 -10  -5   4      684.04      820.34     92.56 o 
  -9  -5   4      453.00      524.87     53.92 o 
  -8  -5   4      318.65      316.84     40.03 o 
  -7  -5   4      489.89      489.49     46.71 o 
  -6  -5   4     2149.40     2089.71     91.12 o 
  -5  -5   4     1471.95     1408.78     60.60 o 
  -4  -5   4     1204.02     1247.57     43.52 o 
  -3  -5   4     2988.17     3120.47     64.56 o 
  -2  -5   4      231.96      238.23     18.46 o 
  -1  -5   4     3508.98     3545.86     70.87 o 
   0  -5   4       94.38      103.31     15.56 o 
   1  -5   4     2094.39     2317.98     98.62 o 
   2  -5   4      975.84      913.01     27.19 o 
   3  -5   4     3137.79     3185.92    120.43 o 
   4  -5   4      249.91      219.70     24.82 o 
   5  -5   4     1620.21     1684.19    146.28 o 
   6  -5   4      100.98       91.93     24.78 o 
   7  -5   4      803.86      719.37     80.58 o 
   8  -5   4       11.06       15.45     16.66 o 
 -12  -4   4      138.95      160.11     30.78 o 
 -11  -4   4      201.06      192.68     37.69 o 
 -10  -4   4      236.99      240.92     33.72 o 
  -9  -4   4      397.69      442.44     53.61 o 
  -8  -4   4     3173.50     2969.51    125.68 o 
  -7  -4   4      657.12      696.05     62.13 o 
  -6  -4   4      496.45      456.55     45.40 o 
  -5  -4   4     1120.25     1025.26     64.12 o 
  -4  -4   4      833.89      826.88     27.61 o 
  -3  -4   4     1680.38     1439.35     43.11 o 
  -2  -4   4        8.57       38.90     13.80 o 
  -1  -4   4     1059.02     1135.52     42.96 o 
   0  -4   4       51.15       60.14     11.56 o 
   1  -4   4     9709.72    10526.28    297.18 o 
   2  -4   4      193.09      223.12     20.01 o 
   3  -4   4     2067.75     2046.47     46.86 o 
   4  -4   4      446.68      480.97     34.91 o 
   5  -4   4     1649.47     1665.07     79.62 o 
   6  -4   4        4.04       16.83     10.44 o 
   7  -4   4        2.43       27.50     15.04 o 
   8  -4   4      173.02      129.51     38.10 o 
 -12  -3   4       10.31       11.99     19.88 o 
 -11  -3   4       93.87      184.84     30.84 o 
 -10  -3   4     1084.46     1108.40    151.53 o 
  -9  -3   4     3283.51     3013.22    246.86 o 
  -8  -3   4      129.60      124.78     23.65 o 
  -7  -3   4     3259.39     3015.47    132.70 o 
  -6  -3   4       99.39      106.06     25.41 o 
  -5  -3   4     4265.13     4137.64    116.20 o 
  -4  -3   4      380.47      413.62     25.08 o 
  -3  -3   4     1342.32     1344.02     91.52 o 
  -2  -3   4     2085.67     2225.65     47.54 o 
  -1  -3   4     6974.58     7031.95     73.42 o 
   0  -3   4      255.92      235.16     11.57 o 
   1  -3   4     4560.48     4513.65     51.14 o 
   2  -3   4       14.25       12.42      5.85 o 
   3  -3   4      223.31      223.91     15.83 o 
   4  -3   4      841.54      804.77     30.69 o 
   5  -3   4       40.09       33.04      9.61 o 
   6  -3   4        4.40       11.12      8.38 o 
   7  -3   4      182.69      154.49     21.65 o 
   8  -3   4     1489.89     1330.86     65.05 o 
   9  -3   4      305.88      217.29     67.32 o 
 -12  -2   4      110.74      127.43     33.37 o 
 -11  -2   4      631.25      731.17    114.47 o 
 -10  -2   4        7.72       37.85     16.66 o 
  -9  -2   4     1732.41     1744.15     88.36 o 
  -8  -2   4      429.42      415.27     55.14 o 
  -7  -2   4      469.95      476.56     34.57 o 
  -6  -2   4      501.34      532.57     29.53 o 
  -5  -2   4     2286.76     2257.57     52.98 o 
  -4  -2   4     1053.33      988.23     53.72 o 
  -3  -2   4     7694.72     7422.28     94.59 o 
  -2  -2   4     1944.86     1925.05     38.01 o 
  -1  -2   4     1759.44     1605.35     29.40 o 
   0  -2   4     3109.78     2980.28     50.93 o 
   1  -2   4     3044.95     3295.94     46.25 o 
   2  -2   4     3801.34     4022.49     43.99 o 
   3  -2   4      348.81      351.84     13.66 o 
   4  -2   4     2309.47     2421.27     81.90 o 
   5  -2   4      983.99     1000.15     38.61 o 
   6  -2   4      681.77      733.00     37.78 o 
   7  -2   4      270.16      279.96     23.78 o 
   8  -2   4     2929.73     2728.54    166.67 o 
   9  -2   4        1.01       11.07     11.73 o 
 -12  -1   4        0.77       23.98     18.04 o 
 -11  -1   4      866.95      879.99     85.76 o 
 -10  -1   4      106.88      117.40     25.65 o 
  -9  -1   4      121.65      113.86     17.53 o 
  -8  -1   4      230.58      211.61     26.90 o 
  -7  -1   4     1707.02     1564.03     61.79 o 
  -6  -1   4       79.24       83.74     12.81 o 
  -5  -1   4     1567.28     1554.78     39.86 o 
  -4  -1   4     1431.44     1423.81     34.22 o 
  -3  -1   4      203.14      179.02     17.26 o 
  -2  -1   4     3029.27     2719.76     61.02 o 
  -1  -1   4      354.29      318.78     16.58 o 
   0  -1   4      678.44      612.05     14.97 o 
   1  -1   4      610.52      549.64     34.75 o 
   2  -1   4     2077.28     2177.53     37.76 o 
   3  -1   4      891.03      866.55     38.61 o 
   4  -1   4     2636.96     2724.42     49.85 o 
   5  -1   4       65.69       88.59     10.05 o 
   6  -1   4     1997.42     1976.72     54.81 o 
   7  -1   4       71.16       57.26     12.12 o 
   8  -1   4      969.34      986.61     30.43 o 
   9  -1   4       12.94       22.31     11.13 o 
  10  -1   4      189.12      154.98     23.46 o 
 -12   0   4      197.60      195.67     68.36 o 
 -11   0   4      209.45      248.41     36.48 o 
 -10   0   4      138.95      172.16     39.31 o 
  -9   0   4      138.04      123.33     16.09 o 
  -8   0   4       90.99      107.52     13.73 o 
  -7   0   4     1810.26     1867.82     60.18 o 
  -6   0   4     1077.81     1004.40     33.25 o 
  -5   0   4     4216.18     4111.74    103.59 o 
  -4   0   4     6063.93     5904.33     78.85 o 
  -3   0   4     2755.32     2736.78     48.22 o 
  -2   0   4       31.86       44.35      7.08 o 
  -1   0   4      830.01      768.68     16.70 o 
   0   0   4       84.21       84.80      8.74 o 
   1   0   4      340.47      320.89     11.98 o 
   2   0   4     9593.40     9753.43    126.83 o 
   3   0   4      302.28      297.17     10.22 o 
   4   0   4     2606.40     2843.86     44.87 o 
   5   0   4      660.10      659.23     20.38 o 
   6   0   4     1887.04     1981.53     47.14 o 
   7   0   4      101.01      109.51     21.74 o 
   8   0   4      739.34      767.36     58.52 o 
   9   0   4      103.63      110.41     15.40 o 
  10   0   4      736.07      782.99     98.50 o 
  11   0   4      202.42      195.96     27.78 o 
 -12   1   4       60.88       26.28     17.75 o 
 -11   1   4      123.10      105.30     29.74 o 
 -10   1   4      272.34      282.88     51.76 o 
  -9   1   4       20.79       16.17      5.37 o 
  -8   1   4      579.91      608.17     46.77 o 
  -7   1   4      241.15      245.38     30.14 o 
  -6   1   4     4625.15     4732.39    102.01 o 
  -5   1   4       19.06       27.12      8.05 o 
  -4   1   4     1123.91     1048.79     30.68 o 
  -3   1   4     2214.56     2360.08     41.09 o 
  -2   1   4     9847.44     9306.80    100.72 o 
  -1   1   4      275.24      259.84     11.54 o 
   0   1   4      742.35      653.30     17.06 o 
   1   1   4    27691.17    28926.44    103.98 o 
   2   1   4    16139.50    18162.97    170.60 o 
   3   1   4      691.25      640.74      9.35 o 
   4   1   4     6222.37     6244.88     78.49 o 
   5   1   4     3201.73     3220.03    137.35 o 
   6   1   4     4331.26     4226.35     83.56 o 
   7   1   4       19.18       29.42     12.66 o 
   8   1   4     1684.15     1681.45     59.09 o 
   9   1   4     1018.19     1038.45     29.87 o 
  10   1   4       89.98       86.34     33.26 o 
  11   1   4      858.19      881.31     83.34 o 
 -11   2   4       95.20      159.54     31.99 o 
 -10   2   4      371.20      400.92     93.60 o 
  -9   2   4       74.56       56.64     14.21 o 
  -8   2   4      883.59      874.16     46.82 o 
  -7   2   4      470.32      465.81     28.90 o 
  -6   2   4      820.52      796.61     25.94 o 
  -5   2   4       74.06       82.18     12.45 o 
  -4   2   4      863.12      790.12     16.97 o 
  -3   2   4        1.86       13.58      5.83 o 
  -1   2   4    21942.71    22707.55    236.34 o 
   0   2   4      172.66      156.35     13.93 o 
   1   2   4    16236.26    16562.03    145.80 o 
   2   2   4    20293.00    21454.45    149.58 o 
   3   2   4     4911.74     5203.18     79.64 o 
   4   2   4      979.97     1077.06     66.86 o 
   5   2   4     2623.28     2891.15     65.65 o 
   6   2   4     2354.54     2617.78     99.77 o 
   7   2   4     1104.48     1176.58     66.40 o 
   8   2   4       74.84       85.42     46.51 o 
   9   2   4     1055.59     1131.05     99.88 o 
  10   2   4        5.22       10.37     26.05 o 
  11   2   4      408.93      350.08     39.42 o 
  12   2   4       30.36       66.57     25.01 o 
 -11   3   4        2.98        3.57     15.79 o 
 -10   3   4      524.05      654.52     70.60 o 
  -9   3   4       36.77       24.23     10.26 o 
  -8   3   4      925.48      914.31     61.47 o 
  -7   3   4     1358.52     1377.20     43.36 o 
  -6   3   4      357.11      348.26     21.70 o 
  -5   3   4      111.00      125.48     15.42 o 
  -4   3   4     3033.81     3089.98     52.61 o 
  -3   3   4     3389.03     3377.56     39.62 o 
  -2   3   4     8637.24     9146.49     78.63 o 
  -1   3   4     1205.34     1137.60     21.69 o 
   0   3   4       15.31       15.45     10.12 o 
   1   3   4       13.10       19.08      5.87 o 
   2   3   4      109.98      112.61      7.62 o 
   3   3   4     2804.82     2907.00     48.07 o 
   4   3   4     3506.84     3476.17    166.11 o 
   5   3   4     2813.92     2730.46    113.89 o 
   6   3   4       58.28       82.94     32.62 o 
   7   3   4     1158.82     1239.00     70.26 o 
   8   3   4      112.59       94.75     33.26 o 
   9   3   4      225.75      283.11     54.24 o 
  10   3   4        0.05       23.46     24.73 o 
  11   3   4     1050.28     1210.99    116.54 o 
  12   3   4        0.31       12.74     24.50 o 
 -10   4   4       68.15       61.56     28.07 o 
  -9   4   4       41.59       56.25     24.03 o 
  -8   4   4      477.47      462.94     27.47 o 
  -7   4   4     1527.43     1505.58     58.39 o 
  -6   4   4        3.37       13.82     12.15 o 
  -5   4   4     3118.20     3188.84     81.45 o 
  -4   4   4      516.48      543.46     22.70 o 
  -3   4   4     1662.51     1642.60     34.77 o 
  -2   4   4     1703.66     1709.34     32.79 o 
  -1   4   4    15058.18    16432.25     88.98 o 
   0   4   4       98.85       86.40     10.26 o 
   1   4   4     2167.32     1938.74     31.84 o 
   2   4   4     1818.97     1691.16     29.13 o 
   3   4   4    13029.01    13181.71    151.61 o 
   4   4   4       58.22       45.38      7.52 o 
   5   4   4     4067.36     4221.22    123.95 o 
   6   4   4      654.77      682.20     20.04 o 
   7   4   4      670.37      821.08     86.34 o 
   8   4   4      662.66      642.99     68.47 o 
   9   4   4     1341.29     1389.26     77.64 o 
  10   4   4      100.90      145.42     48.13 o 
  11   4   4      826.17      793.53     84.49 o 
  12   4   4      296.64      330.77     61.79 o 
 -10   5   4      186.45      141.32     42.02 o 
  -9   5   4      167.78      186.11     34.29 o 
  -8   5   4      120.35      144.67     53.14 o 
  -7   5   4     1187.44     1276.33     61.27 o 
  -6   5   4      654.76      561.89     36.21 o 
  -5   5   4     2074.98     2077.26     51.58 o 
  -4   5   4       22.68       21.82      9.93 o 
  -3   5   4     2502.98     2606.89     45.76 o 
  -2   5   4       84.75      107.53     11.75 o 
  -1   5   4     4355.08     4565.27     50.23 o 
   0   5   4     1460.63     1486.15     30.58 o 
   1   5   4     3600.03     3418.77     41.84 o 
   2   5   4      813.32      729.86     28.98 o 
   3   5   4     8243.52     8490.00     82.57 o 
   4   5   4     2484.19     2619.10     66.34 o 
   5   5   4     4586.26     4933.49    112.69 o 
   6   5   4        4.06        9.79      7.27 o 
   7   5   4     4035.39     3953.87     87.61 o 
   8   5   4      752.69      730.35     27.33 o 
   9   5   4     2231.34     2187.42     96.26 o 
  10   5   4      340.80      339.13     47.09 o 
  11   5   4       93.39      105.76     50.14 o 
  12   5   4      240.96      245.70     42.25 o 
  13   5   4      113.63       71.87     31.76 o 
  -9   6   4      470.20      542.41     57.58 o 
  -8   6   4        2.86       15.22     13.60 o 
  -7   6   4      531.20      580.13     88.34 o 
  -6   6   4        0.09       18.95     16.20 o 
  -5   6   4     4552.23     4603.74    116.69 o 
  -4   6   4      318.47      311.06     18.97 o 
  -3   6   4     2513.46     2502.49     49.20 o 
  -2   6   4       12.22       21.50      9.54 o 
  -1   6   4     7375.75     7694.90    117.26 o 
   0   6   4     1148.71     1384.49     32.72 o 
   1   6   4     1471.66     1420.02     32.88 o 
   2   6   4     1802.41     1860.78     39.80 o 
   3   6   4       85.11       88.99      9.85 o 
   4   6   4     2778.20     2905.03     92.95 o 
   5   6   4    11314.46    10069.54   1064.78 o 
   6   6   4      826.53      786.36     62.33 o 
   7   6   4      774.37      792.75     26.71 o 
   8   6   4     2371.13     2530.43     79.25 o 
   9   6   4      299.47      304.62     20.36 o 
  10   6   4      161.92      131.77     19.82 o 
  11   6   4      102.65      164.32     56.02 o 
  12   6   4      419.05      457.86     60.11 o 
  13   6   4       86.89       53.60     39.02 o 
  -9   7   4      129.96      137.29     59.37 o 
  -8   7   4       12.53       12.39     14.64 o 
  -7   7   4      420.00      425.12    102.13 o 
  -6   7   4        0.82       12.28      9.49 o 
  -5   7   4     2961.13     2934.77    122.28 o 
  -4   7   4     1273.55     1263.45     41.95 o 
  -3   7   4     1687.03     1717.84     44.33 o 
  -2   7   4     1113.43     1138.45     30.30 o 
  -1   7   4     1008.10      929.75     27.82 o 
   0   7   4      514.75      433.06     16.42 o 
   1   7   4      974.96      945.84     27.53 o 
   2   7   4     1496.08     1505.85     35.31 o 
   3   7   4     4403.58     4300.78     83.90 o 
   4   7   4     2076.41     2054.04     50.72 o 
   5   7   4     2395.69     2632.57     56.46 o 
   6   7   4     2186.71     2204.90     52.86 o 
   7   7   4       36.68       57.57     13.75 o 
   8   7   4      390.06      407.33     23.75 o 
   9   7   4      205.37      210.48     19.84 o 
  10   7   4       35.90       37.39      7.07 o 
  11   7   4      241.85      259.13     62.71 o 
  12   7   4      600.89      669.50     77.58 o 
  13   7   4       30.03       28.30     34.18 o 
  -8   8   4        3.24       17.92     10.84 o 
  -7   8   4      447.79      383.40    134.70 o 
  -6   8   4      308.81      318.79    110.83 o 
  -5   8   4      340.84      332.83     49.65 o 
  -4   8   4     2922.37     2834.28    121.74 o 
  -3   8   4       36.81       36.44     11.02 o 
  -2   8   4      900.01      824.17     29.19 o 
  -1   8   4      239.35      254.96     13.33 o 
   0   8   4     2528.39     2557.43     51.84 o 
   1   8   4      943.54      986.24     29.74 o 
   2   8   4     1486.60     1459.51     47.79 o 
   3   8   4      381.33      377.39     27.64 o 
   4   8   4     5464.17     5743.78    120.67 o 
   5   8   4      313.88      328.56     23.20 o 
   6   8   4      681.45      681.09     42.20 o 
   7   8   4      268.26      237.13     23.38 o 
   8   8   4      865.49      753.03     62.61 o 
   9   8   4        6.18       31.59     10.35 o 
  10   8   4     1135.95     1105.97     63.12 o 
  11   8   4      385.63      479.88     66.05 o 
  12   8   4      175.87      303.40     63.63 o 
  13   8   4      270.71      313.83     73.37 o 
  -7   9   4      134.86       92.04     37.75 o 
  -6   9   4      649.86      653.54     63.57 o 
  -5   9   4       10.99       20.46     22.59 o 
  -4   9   4      376.60      407.03    117.58 o 
  -3   9   4      473.48      521.61     33.11 o 
  -2   9   4      672.30      633.41     34.43 o 
  -1   9   4      682.37      653.55     28.73 o 
   0   9   4     3004.90     3021.36     72.36 o 
   1   9   4        2.07       13.37     16.15 o 
   2   9   4      789.91      792.45     37.82 o 
   3   9   4        9.68       29.37     17.34 o 
   4   9   4      136.15      113.87     17.26 o 
   5   9   4        1.22       22.57     17.13 o 
   6   9   4     1742.04     1751.29     49.91 o 
   7   9   4       35.16       51.95     13.53 o 
   8   9   4     1196.75     1219.79     42.17 o 
   9   9   4      391.24      340.01     23.56 o 
  10   9   4      736.41      717.22     42.40 o 
  11   9   4      569.75      586.91     73.60 o 
  12   9   4       53.26       87.09     38.50 o 
  -6  10   4      134.43      137.46     35.68 o 
  -5  10   4        9.58       42.82     21.90 o 
  -4  10   4      460.54      465.30    151.70 o 
  -3  10   4       98.68       72.91     21.45 o 
  -2  10   4     3377.69     3442.30    147.64 o 
  -1  10   4       38.28       39.90     13.77 o 
   0  10   4     1677.23     1718.99    102.19 o 
   1  10   4      380.89      375.90     28.70 o 
   2  10   4      150.91      154.64     16.58 o 
   3  10   4      865.44      857.50     45.31 o 
   4  10   4      442.46      432.99     30.19 o 
   5  10   4      346.32      355.86     28.51 o 
   6  10   4     1399.05     1419.28     66.88 o 
   7  10   4      581.80      552.98     33.12 o 
   8  10   4       68.41       63.23     13.99 o 
   9  10   4      578.49      623.58     55.68 o 
  10  10   4      188.72      166.12     31.82 o 
  11  10   4      207.68      214.46     51.47 o 
  12  10   4       55.46       55.10     49.22 o 
  -5  11   4       18.25       31.30     18.39 o 
  -4  11   4      450.73      348.01    110.20 o 
  -3  11   4      180.22      169.80     54.41 o 
  -2  11   4     1065.31     1047.61    113.72 o 
  -1  11   4       58.95       95.07     24.12 o 
   0  11   4       79.71      106.94     18.34 o 
   1  11   4      375.71      375.67     34.85 o 
   2  11   4      672.37      712.87     50.96 o 
   3  11   4        1.46       16.75     18.44 o 
   4  11   4       19.97       41.57     13.92 o 
   5  11   4     6834.19     7061.62    155.88 o 
   6  11   4      251.50      246.33     23.72 o 
   7  11   4     1271.62     1254.41     53.40 o 
   8  11   4        0.32       12.76     13.73 o 
   9  11   4      329.83      278.98     33.38 o 
  10  11   4      471.52      372.67     67.06 o 
  11  11   4      756.86      935.32    102.42 o 
  12  11   4       10.25       38.39     33.83 o 
  -4  12   4      173.51      117.12     68.47 o 
  -3  12   4      150.85      139.94     57.41 o 
  -2  12   4      137.08      178.56     32.91 o 
  -1  12   4      168.40      184.29     18.24 o 
   0  12   4      204.65      280.16     32.22 o 
   1  12   4      632.31      628.80     36.78 o 
   2  12   4      257.03      256.54     32.83 o 
   3  12   4     2028.49     2142.29    108.71 o 
   4  12   4      115.53       77.76     20.86 o 
   5  12   4     1513.02     1386.02     76.12 o 
   6  12   4        4.13       12.68     21.27 o 
   7  12   4      411.35      409.38     55.63 o 
   8  12   4       14.96       -0.88     24.10 o 
   9  12   4      726.64      806.47     59.76 o 
  10  12   4       26.69       21.69     31.21 o 
  11  12   4      615.90      583.74    112.45 o 
  -3  13   4      142.39      125.24     41.38 o 
  -2  13   4      109.25      137.40     39.48 o 
   0  13   4      367.95      340.35     25.68 o 
   1  13   4      993.68     1052.64     69.27 o 
   2  13   4       20.48       33.51     12.91 o 
   3  13   4      387.96      344.62     47.70 o 
   4  13   4        0.67       21.22     20.08 o 
   5  13   4      125.89      154.16     35.39 o 
   6  13   4        0.16       21.81     23.44 o 
   7  13   4     1210.23     1218.75     84.36 o 
   8  13   4       32.45       53.16     34.84 o 
   9  13   4      218.33      240.08     27.88 o 
  10  13   4      242.88      221.33     33.48 o 
  -1  14   4      431.71      467.89     89.91 o 
   0  14   4       71.12       97.92     39.60 o 
   1  14   4      101.82       91.01     33.95 o 
   2  14   4      130.86      154.47     30.98 o 
   3  14   4      274.06      318.39     42.16 o 
   4  14   4        1.51       12.47     20.72 o 
   5  14   4      567.36      600.51     48.02 o 
   6  14   4      363.77      366.00     48.22 o 
   7  14   4      442.61      433.42     45.18 o 
   8  14   4      362.66      349.64     57.20 o 
   9  14   4       70.90       62.48     33.66 o 
   2  15   4       64.51       49.62     24.67 o 
   3  15   4      679.49      716.07     89.00 o 
   4  15   4      207.87      178.03     28.67 o 
   5  15   4      113.85       92.70     25.12 o 
   6  15   4      233.10      232.71     76.08 o 
   7  15   4        2.11       55.22     25.10 o 
   8  15   4      456.99      459.82     62.03 o 
  -8 -12   5      223.35      171.41     53.49 o 
  -7 -12   5       80.27       92.04     50.03 o 
  -6 -12   5      746.89      816.53    148.24 o 
  -5 -12   5       80.85      136.14     52.39 o 
  -4 -12   5      281.19      297.35     77.29 o 
  -3 -12   5       37.04       29.34     30.37 o 
  -2 -12   5      110.50      104.44     34.35 o 
  -1 -12   5        6.38        3.57     27.90 o 
  -9 -11   5       40.20      107.38     52.10 o 
  -8 -11   5      209.91      177.69     78.39 o 
  -7 -11   5       13.82       59.31     31.41 o 
  -6 -11   5      153.77      133.72     53.43 o 
  -5 -11   5        1.54       17.98     33.31 o 
  -4 -11   5      207.33      107.26     37.46 o 
  -3 -11   5       30.07       20.69     31.12 o 
  -2 -11   5      364.83      433.65     62.02 o 
  -1 -11   5        6.88       63.11     32.91 o 
   0 -11   5      475.69      387.14     91.81 o 
   1 -11   5      437.07      323.63    123.46 o 
 -10 -10   5      707.38      670.77    124.03 o 
  -9 -10   5      382.43      283.22    108.87 o 
  -7 -10   5        8.32       35.50     35.56 o 
  -6 -10   5      688.60      542.82     89.57 o 
  -5 -10   5       28.62      117.58     56.20 o 
  -4 -10   5      464.19      395.85     57.91 o 
  -3 -10   5      659.69      610.80     64.33 o 
  -2 -10   5      456.57      363.12     52.78 o 
  -1 -10   5      347.68      348.99     67.03 o 
   0 -10   5      152.58      151.87     38.21 o 
   1 -10   5      322.89      379.30     68.47 o 
   2 -10   5       17.48       45.65     33.66 o 
   3 -10   5       45.96       35.10     34.70 o 
 -11  -9   5      259.43      331.70     77.75 o 
 -10  -9   5       74.11       89.97     46.05 o 
  -9  -9   5       20.39       28.70     34.06 o 
  -8  -9   5       72.00       51.99     34.41 o 
  -7  -9   5       58.87       62.36     39.65 o 
  -6  -9   5      983.07     1002.93     96.54 o 
  -5  -9   5     1514.50     1679.98    134.41 o 
  -4  -9   5      143.20      123.58     21.27 o 
  -3  -9   5     1207.76     1170.95     61.29 o 
  -2  -9   5        8.89       18.92      8.69 o 
  -1  -9   5      804.41      895.09     42.67 o 
   0  -9   5      136.56      130.25     17.36 o 
   1  -9   5      843.94      805.36     44.72 o 
   2  -9   5        8.05       42.82     26.69 o 
   3  -9   5     1211.66     1395.83    115.79 o 
   4  -9   5        1.00       17.69     26.11 o 
 -11  -8   5       10.99       54.47     40.86 o 
 -10  -8   5       86.41      116.48     42.48 o 
  -9  -8   5      330.16      307.43     65.42 o 
  -8  -8   5      718.58      774.17     93.60 o 
  -7  -8   5     1661.11     1869.66    154.64 o 
  -6  -8   5       80.67      102.13     28.88 o 
  -5  -8   5     1099.47      996.92     61.77 o 
  -4  -8   5      175.34      100.58     37.46 o 
  -3  -8   5      282.26      270.71     62.07 o 
  -2  -8   5       29.64       38.02     19.51 o 
  -1  -8   5     1619.26     1681.42     77.81 o 
   0  -8   5       39.35       72.00     40.37 o 
   1  -8   5     1175.12     1186.78     57.19 o 
   2  -8   5      261.10      241.55     43.69 o 
   3  -8   5      516.57      589.73     89.74 o 
   4  -8   5      135.07      185.24     34.81 o 
   5  -8   5      138.95      162.25     34.47 o 
   6  -8   5       32.12       25.99     17.29 o 
 -12  -7   5       74.11       20.06     27.38 o 
 -10  -7   5      232.64      172.51     43.46 o 
  -9  -7   5     1605.72     1799.52    178.73 o 
  -8  -7   5       15.03       53.89     34.29 o 
  -7  -7   5     1605.95     1516.64    113.20 o 
  -6  -7   5      217.00      261.50     59.02 o 
  -5  -7   5      653.04      706.32    135.68 o 
  -4  -7   5      185.94      176.00     22.97 o 
  -3  -7   5     1055.97     1021.88     41.25 o 
  -2  -7   5       35.35       41.54     22.35 o 
  -1  -7   5     3012.10     3061.70    170.94 o 
   0  -7   5      595.23      587.11     34.77 o 
   1  -7   5      225.22      229.88     21.84 o 
   2  -7   5      245.07      280.40     58.79 o 
   3  -7   5      295.18      270.77     37.29 o 
   4  -7   5       45.67       40.58     21.84 o 
   5  -7   5      165.90      159.71     53.26 o 
   6  -7   5      195.75      162.82     25.19 o 
   7  -7   5       84.07       51.12     16.71 o 
 -12  -6   5       46.12       54.81     43.75 o 
 -11  -6   5      905.42      989.90    102.19 o 
 -10  -6   5      155.92      238.33     63.75 o 
  -9  -6   5      679.48      766.56     70.95 o 
  -8  -6   5     1023.44     1228.28     95.33 o 
  -7  -6   5      162.06      143.80     44.26 o 
  -6  -6   5       32.20       40.30     19.91 o 
  -5  -6   5      871.80      954.22     57.25 o 
  -4  -6   5      781.71      761.80     56.98 o 
  -3  -6   5     2041.01     2027.74     66.54 o 
  -2  -6   5     1901.38     1937.85     71.97 o 
  -1  -6   5      366.67      370.39     26.47 o 
   0  -6   5      900.29      935.07     41.98 o 
   1  -6   5      298.13      274.57     26.56 o 
   2  -6   5      208.00      189.59     21.03 o 
   3  -6   5      790.10      826.78     52.75 o 
   4  -6   5      961.48     1027.01     57.75 o 
   5  -6   5      478.46      428.82     54.06 o 
   6  -6   5      569.75      543.97     54.12 o 
   7  -6   5       16.90       45.94     17.81 o 
 -12  -5   5        7.87       14.58     24.67 o 
 -11  -5   5      333.85      348.81     43.40 o 
 -10  -5   5      185.14      213.02     47.26 o 
  -9  -5   5      191.01      263.63     48.82 o 
  -8  -5   5       40.82       38.16     37.98 o 
  -7  -5   5     1319.47     1262.83     54.73 o 
  -6  -5   5      380.62      425.62     45.40 o 
  -5  -5   5     2055.71     1965.28     55.24 o 
  -4  -5   5      651.61      632.89     36.76 o 
  -3  -5   5      110.24      110.66     17.58 o 
  -2  -5   5     2200.23     2259.85     63.16 o 
  -1  -5   5       44.82       48.88     11.05 o 
   0  -5   5      816.86      786.19     28.62 o 
   1  -5   5     1060.40     1063.01     31.96 o 
   2  -5   5     2969.59     3094.37     86.14 o 
   3  -5   5       20.83       12.39     13.57 o 
   4  -5   5     1467.12     1461.27     51.61 o 
   5  -5   5       15.07       21.11     14.73 o 
   6  -5   5      887.17      820.54    105.36 o 
   7  -5   5       29.26       48.01     14.93 o 
   8  -5   5      411.90      468.99     81.15 o 
 -12  -4   5       12.70       39.19     33.77 o 
 -11  -4   5       21.71       39.48     22.02 o 
 -10  -4   5      116.37      144.55     38.85 o 
  -9  -4   5     1884.64     1746.38    120.98 o 
  -8  -4   5      682.76      745.84     94.55 o 
  -7  -4   5      120.90      117.96     16.86 o 
  -6  -4   5     1708.20     1666.72     58.50 o 
  -5  -4   5      435.64      459.67     27.29 o 
  -4  -4   5     3219.76     3187.18     66.21 o 
  -3  -4   5      434.83      426.48     19.11 o 
  -2  -4   5      417.73      396.91     21.36 o 
  -1  -4   5      681.13      677.94     41.07 o 
   0  -4   5     2735.84     2770.68    127.11 o 
   1  -4   5       30.07       53.39     11.25 o 
   2  -4   5     5431.99     5568.62     98.41 o 
   3  -4   5      161.33      153.95     14.82 o 
   4  -4   5      616.40      622.57     29.23 o 
   5  -4   5       14.48       18.23     15.21 o 
   6  -4   5     1500.49     1360.42     69.17 o 
   7  -4   5       36.42       10.37      9.87 o 
   8  -4   5      252.70      288.70     46.28 o 
 -12  -3   5        1.33       24.15     24.09 o 
 -11  -3   5       56.90       57.81     20.17 o 
 -10  -3   5      633.77      602.41    157.81 o 
  -9  -3   5       28.78       87.55     26.69 o 
  -8  -3   5      933.74      931.04     78.90 o 
  -7  -3   5      287.48      252.87     28.19 o 
  -6  -3   5     5820.32     5807.70    131.13 o 
  -5  -3   5       13.91       16.92      9.74 o 
  -4  -3   5     4126.07     4244.19     82.05 o 
  -3  -3   5      620.14      579.49     30.85 o 
  -2  -3   5     6494.36     6469.66     82.65 o 
  -1  -3   5     1350.19     1399.80     34.34 o 
   0  -3   5     9004.78     9107.70     90.66 o 
   1  -3   5     1073.89     1081.15     25.82 o 
   2  -3   5     3354.08     3486.11     66.77 o 
   3  -3   5      625.71      602.85     18.53 o 
   4  -3   5      733.07      715.18     25.96 o 
   5  -3   5       49.27       60.00     18.08 o 
   6  -3   5     1708.62     1728.89     60.16 o 
   7  -3   5       73.93       77.40     10.91 o 
   8  -3   5        0.78        7.72      9.34 o 
 -12  -2   5      673.34      769.79    133.49 o 
 -11  -2   5      119.69       81.32     28.18 o 
 -10  -2   5      421.18      448.47     82.48 o 
  -9  -2   5      187.62      163.50     31.07 o 
  -8  -2   5     1049.44      957.44     49.80 o 
  -7  -2   5      166.47      157.95     21.77 o 
  -6  -2   5     2209.08     2071.24    125.38 o 
  -5  -2   5      651.30      637.76     34.57 o 
  -4  -2   5     4784.25     4744.12     62.86 o 
  -3  -2   5     1300.58     1000.62     38.21 o 
  -2  -2   5       77.30       58.45      8.12 o 
  -1  -2   5     2989.22     2899.88     50.23 o 
   0  -2   5      498.58      544.92     20.39 o 
   1  -2   5     1403.99     1447.08     34.14 o 
   2  -2   5     2384.10     2291.32     45.26 o 
   3  -2   5     1735.77     1738.36     33.03 o 
   4  -2   5      576.20      597.83     18.79 o 
   5  -2   5      751.44      724.52     30.48 o 
   6  -2   5      307.75      288.17     27.65 o 
   7  -2   5     1288.33     1281.77     69.24 o 
   8  -2   5      111.30      113.78     15.41 o 
   9  -2   5      703.71      684.78     60.92 o 
 -12  -1   5      431.64      553.31    103.23 o 
 -11  -1   5      137.33      151.35     34.12 o 
 -10  -1   5      170.99      173.43     36.71 o 
  -9  -1   5      272.63      235.29     36.97 o 
  -8  -1   5     1345.53     1284.37     52.88 o 
  -7  -1   5      198.48      172.46     22.20 o 
  -6  -1   5     3296.13     3206.49     71.75 o 
  -5  -1   5     1310.85     1288.75     36.28 o 
  -4  -1   5     5048.26     5038.62     65.46 o 
  -3  -1   5     4909.77     4753.67     48.67 o 
  -2  -1   5      279.03      308.91     29.15 o 
  -1  -1   5        2.58        7.71      9.44 o 
   0  -1   5     3405.18     3257.42     51.48 o 
   1  -1   5     2333.15     2367.95     41.82 o 
   2  -1   5      126.66      165.30     14.53 o 
   3  -1   5     3203.75     3303.17     88.32 o 
   4  -1   5       27.28       29.28      7.35 o 
   5  -1   5      739.26      809.49     24.81 o 
   6  -1   5       74.51       74.26     10.49 o 
   7  -1   5      969.73      932.80     45.97 o 
   8  -1   5       27.10       31.30      8.37 o 
   9  -1   5      355.49      312.24     38.94 o 
 -12   0   5      108.22       87.84     33.77 o 
 -11   0   5       30.74       45.65     23.80 o 
 -10   0   5      147.43      208.24     46.92 o 
  -9   0   5     1298.56     1283.44     91.93 o 
  -8   0   5      287.64      242.54     28.50 o 
  -7   0   5     1666.01     1622.57     50.78 o 
  -6   0   5      320.12      296.21     20.10 o 
  -5   0   5     3441.30     3412.95     85.90 o 
  -4   0   5     2720.88     2855.76     45.72 o 
  -3   0   5     1717.01     1627.83     32.48 o 
  -2   0   5     1889.86     1795.63     33.66 o 
  -1   0   5     3484.64     3658.82     68.53 o 
   0   0   5     1618.10     1649.44     27.79 o 
   2   0   5     1967.77     1925.80     34.62 o 
   3   0   5     1478.47     1465.59     30.68 o 
   4   0   5       79.32       99.12      9.93 o 
   5   0   5     2529.06     2507.91     53.27 o 
   6   0   5      290.52      297.91     15.19 o 
   7   0   5     1059.67     1132.50     51.19 o 
   8   0   5       43.79       45.29      7.61 o 
   9   0   5     1466.56     1497.64    141.73 o 
  10   0   5      232.44      239.13     28.13 o 
 -11   1   5      128.31      159.88     33.72 o 
 -10   1   5      484.19      478.09     74.18 o 
  -9   1   5     2372.89     2222.37    165.56 o 
  -8   1   5       17.10       31.15     10.89 o 
  -7   1   5     1569.48     1581.45     75.99 o 
  -6   1   5       60.19       69.55     12.87 o 
  -5   1   5      254.80      283.87     28.78 o 
  -4   1   5     1434.85     1380.49     32.64 o 
  -3   1   5    11000.37    11047.03    220.37 o 
  -2   1   5       64.25       68.57      7.99 o 
   0   1   5     1862.79     1945.54     31.82 o 
   1   1   5      438.10      378.32     12.09 o 
   2   1   5     4030.15     3877.20     47.06 o 
   3   1   5     6749.43     7328.06     97.15 o 
   4   1   5     1831.53     1971.73     38.19 o 
   5   1   5     1328.33     1324.12     32.23 o 
   6   1   5      357.67      416.82     36.71 o 
   7   1   5     1905.44     1885.28     87.43 o 
   8   1   5     1283.24     1341.54     54.87 o 
   9   1   5      567.50      522.64    111.18 o 
  10   1   5      346.14      408.24     51.70 o 
  11   1   5        2.74        3.11     18.73 o 
 -11   2   5      491.41      437.92     81.15 o 
 -10   2   5       56.79       97.12     30.89 o 
  -9   2   5     1322.04     1281.47    117.95 o 
  -8   2   5      102.86       87.08     26.88 o 
  -7   2   5     1256.36     1353.91     42.77 o 
  -6   2   5       51.82       52.03     12.53 o 
  -5   2   5     2672.53     2581.55     54.26 o 
  -4   2   5      533.69      522.89     24.27 o 
  -3   2   5    10380.42    10455.66    104.37 o 
  -2   2   5      321.91      238.37     16.38 o 
  -1   2   5      745.18      704.41     17.35 o 
   0   2   5      245.26      170.11     19.15 o 
   1   2   5     3337.22     3306.19     33.19 o 
   2   2   5     1983.31     2353.90     40.52 o 
   3   2   5     4520.29     4628.58     52.06 o 
   4   2   5     2084.39     2065.75     62.06 o 
   5   2   5     1068.41     1008.87     45.98 o 
   6   2   5     4200.23     4483.40    174.81 o 
   7   2   5      216.53      247.20     41.21 o 
   8   2   5      244.01      326.22     50.49 o 
   9   2   5       18.76       17.92     27.26 o 
  10   2   5      286.22      324.78     63.17 o 
  11   2   5        1.14       17.87     22.82 o 
  12   2   5      888.70      788.46    186.45 o 
 -11   3   5      297.04      277.81     75.27 o 
 -10   3   5        1.23       24.61     12.28 o 
  -9   3   5      362.61      301.15     71.90 o 
  -8   3   5       80.43       61.58     14.93 o 
  -7   3   5     3049.53     2997.70     80.73 o 
  -6   3   5      940.88      974.86     46.96 o 
  -5   3   5     2560.44     2668.45     77.61 o 
  -4   3   5     3324.82     3311.91     58.53 o 
  -3   3   5     2877.47     2987.70     41.13 o 
  -2   3   5     1139.72     1018.01     23.10 o 
  -1   3   5     3872.76     3825.08     55.63 o 
   0   3   5     3293.21     3445.88     37.70 o 
   1   3   5      130.71      115.20     11.31 o 
   2   3   5     3669.01     3364.86     34.06 o 
   3   3   5    13823.19    14780.43    162.45 o 
   4   3   5     3456.06     3652.23     67.25 o 
   5   3   5       51.14       47.84     12.06 o 
   6   3   5      685.89      740.05     68.82 o 
   7   3   5       35.85       39.19     34.81 o 
   8   3   5       14.30       79.42     37.06 o 
   9   3   5       75.15       84.15     28.47 o 
  10   3   5     1216.07     1373.35    138.21 o 
  11   3   5        0.56       73.37     43.34 o 
  12   3   5      621.94      737.86    131.53 o 
 -10   4   5       11.31       -4.50     22.31 o 
  -9   4   5      385.61      375.21     39.54 o 
  -8   4   5      260.36      264.31     24.79 o 
  -7   4   5     1181.13     1194.51     79.48 o 
  -6   4   5     2364.49     2412.05     72.32 o 
  -5   4   5       14.56       39.25     12.09 o 
  -4   4   5      489.89      515.77     24.37 o 
  -3   4   5      278.51      269.12     14.66 o 
  -2   4   5     1353.81     1233.98     28.96 o 
  -1   4   5      177.77      202.05     14.70 o 
   0   4   5     1652.43     1569.69     30.74 o 
   1   4   5     1541.70     1431.86     29.13 o 
   2   4   5     3848.29     3792.86     39.69 o 
   3   4   5        0.51       11.83      6.24 o 
   4   4   5     7046.72     7269.08     70.67 o 
   5   4   5      340.06      357.87     38.76 o 
   6   4   5      910.74      976.24     69.57 o 
   7   4   5      282.80      298.44     44.26 o 
   8   4   5     1752.98     1905.45    106.11 o 
   9   4   5      416.71      459.19     64.09 o 
  10   4   5      787.08      716.59     82.88 o 
  11   4   5      197.58      202.19     37.98 o 
  12   4   5      254.78      223.46     46.63 o 
 -10   5   5      223.18      196.25     47.26 o 
  -9   5   5      334.54      392.73     79.19 o 
  -8   5   5      413.94      398.82     73.89 o 
  -7   5   5       25.40       20.38     10.70 o 
  -6   5   5     2261.11     2363.07     71.64 o 
  -5   5   5      631.31      576.50     46.78 o 
  -4   5   5      566.47      601.40     20.54 o 
  -3   5   5      439.93      460.45     30.10 o 
  -2   5   5     2200.78     2211.10     44.73 o 
  -1   5   5      502.64      504.67     15.36 o 
   0   5   5      684.22      612.81     19.00 o 
   1   5   5      698.88      622.79     16.05 o 
   2   5   5     3395.36     3298.70     41.32 o 
   3   5   5       96.50      108.17     11.74 o 
   4   5   5       88.78       95.87      9.73 o 
   5   5   5       37.29       40.59      6.16 o 
   6   5   5     1610.06     1602.17     40.52 o 
   7   5   5      922.78     1014.97     88.64 o 
   8   5   5     1493.42     1569.61     96.83 o 
   9   5   5     2334.29     2502.62    161.55 o 
  10   5   5       65.23       62.36     24.96 o 
  11   5   5      274.98      315.39     39.42 o 
  12   5   5      309.72      344.26     65.53 o 
  -9   6   5       35.69       36.71     27.61 o 
  -8   6   5      242.82      247.78     52.45 o 
  -7   6   5        5.95       15.80     18.76 o 
  -6   6   5      977.97      944.24     65.25 o 
  -5   6   5      758.65      752.51     45.16 o 
  -4   6   5     1900.10     1832.24     42.05 o 
  -3   6   5       26.41       39.22     11.46 o 
  -2   6   5     5271.09     5215.96     93.92 o 
  -1   6   5      347.91      328.86     14.96 o 
   0   6   5     3091.51     2928.42     38.83 o 
   1   6   5        5.03        5.95      9.95 o 
   2   6   5     2382.37     2443.49     50.49 o 
   3   6   5     1030.13      998.10     34.94 o 
   4   6   5     4046.43     3977.25     65.61 o 
   5   6   5      958.08      922.96     31.61 o 
   6   6   5     2999.44     3162.23     67.45 o 
   7   6   5     1569.42     1551.44     45.33 o 
   8   6   5      241.23      229.24     12.96 o 
   9   6   5     2150.24     2416.86    158.44 o 
  10   6   5      160.67      147.32     41.09 o 
  11   6   5       76.03      111.41     39.65 o 
  12   6   5      202.61      197.81     41.04 o 
  -9   7   5        5.07       -8.59     18.90 o 
  -8   7   5      144.22      148.64     69.51 o 
  -7   7   5        2.02       35.45     18.04 o 
  -6   7   5     1028.38     1022.33    116.59 o 
  -5   7   5      164.19      194.36     24.05 o 
  -4   7   5     1564.18     1659.03     47.92 o 
  -3   7   5     1094.21     1068.97     23.82 o 
  -2   7   5      593.37      585.14     22.79 o 
  -1   7   5     1502.87     1487.19     37.80 o 
   0   7   5      505.65      490.18     22.20 o 
   1   7   5     2013.39     1907.10     41.07 o 
   2   7   5     1363.01     1256.61     31.66 o 
   3   7   5     4408.87     4414.24     76.82 o 
   4   7   5      850.79      801.80     37.64 o 
   5   7   5     3372.29     3386.23     76.13 o 
   6   7   5      331.54      360.78     18.37 o 
   7   7   5      952.82      910.57     39.02 o 
   8   7   5      597.31      547.51     28.84 o 
   9   7   5     1218.84     1149.49     46.51 o 
  10   7   5      131.70      147.89     46.05 o 
  11   7   5      298.26      345.70     47.55 o 
  12   7   5      112.70      115.79     45.71 o 
  -8   8   5      459.07      381.84    122.77 o 
  -7   8   5      128.90      116.37     36.20 o 
  -6   8   5      210.80      226.16     69.51 o 
  -5   8   5     1066.08     1076.83     58.34 o 
  -4   8   5      462.62      454.11     35.30 o 
  -3   8   5       21.06       31.60     12.21 o 
  -2   8   5      510.48      548.48     23.41 o 
  -1   8   5     1909.85     1902.79     47.74 o 
   0   8   5      408.66      417.90     21.62 o 
   1   8   5     1298.68     1261.45     36.46 o 
   2   8   5       42.30       55.46     11.33 o 
   3   8   5     4131.58     4151.12     78.21 o 
   4   8   5      138.95      157.25     21.95 o 
   5   8   5     1143.72     1129.32     34.21 o 
   6   8   5        0.89       44.38     15.08 o 
   7   8   5      287.71      289.07     20.24 o 
   8   8   5       97.28       83.55     13.46 o 
   9   8   5     1449.29     1463.70     65.62 o 
  10   8   5      255.43      303.80     31.66 o 
  11   8   5      668.12      627.89     55.56 o 
  12   8   5      822.34      725.18     78.62 o 
  -7   9   5      458.18      308.70    148.36 o 
  -6   9   5       18.11       26.46     18.04 o 
  -5   9   5      246.14      237.81     93.54 o 
  -4   9   5      154.52      174.34     14.73 o 
  -3   9   5      691.37      705.05     38.43 o 
  -2   9   5      150.88      136.00     19.03 o 
  -1   9   5     2466.71     2345.05     68.91 o 
   0   9   5        0.03       22.38     13.04 o 
   1   9   5     2141.17     2127.39     54.91 o 
   2   9   5      111.31      127.96     14.44 o 
   3   9   5      534.45      589.40     33.48 o 
   4   9   5      112.21       98.87     16.27 o 
   5   9   5     2416.02     2452.92     63.13 o 
   6   9   5       76.46      101.58     23.50 o 
   7   9   5      739.64      779.57     40.95 o 
   8   9   5       76.01      110.47     15.35 o 
   9   9   5      536.42      580.99     39.79 o 
  10   9   5      294.01      270.60     35.13 o 
  11   9   5      323.63      383.86     60.40 o 
  12   9   5      337.35      470.71     97.23 o 
  -6  10   5        0.22       15.16     14.41 o 
  -5  10   5      548.92      593.77     60.46 o 
  -4  10   5        0.14        0.40     19.88 o 
  -3  10   5     1104.35     1150.12     68.79 o 
  -2  10   5       17.04        9.74      6.65 o 
  -1  10   5     1404.03     1368.35     64.80 o 
   0  10   5      497.26      529.29     39.15 o 
   1  10   5      722.29      701.62     37.22 o 
   2  10   5       13.91        7.52     15.10 o 
   3  10   5     2930.83     2955.47     82.13 o 
   4  10   5        6.49       46.34     18.97 o 
   5  10   5     3243.08     3337.45    112.98 o 
   6  10   5     1198.92     1288.11     66.08 o 
   7  10   5       77.69       61.08     12.86 o 
   8  10   5      172.83      164.21     21.00 o 
   9  10   5      313.80      281.63     31.09 o 
  10  10   5      177.30      164.98     18.02 o 
  11  10   5      457.08      488.35     64.09 o 
  12  10   5      745.45      814.69    147.72 o 
  -5  11   5      295.17      376.54     71.18 o 
  -4  11   5       43.06       70.32     35.04 o 
  -3  11   5      525.90      570.48     62.71 o 
  -2  11   5       47.56       58.91     19.10 o 
  -1  11   5      280.53      308.36     23.58 o 
   0  11   5       73.35       58.66     14.51 o 
   1  11   5      723.48      744.97     50.19 o 
   2  11   5       54.08       36.71     24.71 o 
   3  11   5     1344.01     1335.48     56.24 o 
   4  11   5      961.84      959.90     64.36 o 
   5  11   5       29.87       49.56     17.23 o 
   6  11   5     1363.89     1318.76     54.45 o 
   7  11   5       76.73       62.72     13.19 o 
   8  11   5      120.33      135.77     17.61 o 
   9  11   5       23.70       28.92     14.18 o 
  10  11   5     1806.09     1831.66    114.60 o 
  11  11   5       80.27      100.69     45.94 o 
  12  11   5     1113.36     1113.59    194.81 o 
  -4  12   5       64.21       77.64     34.52 o 
  -3  12   5      208.71      173.37     31.30 o 
  -2  12   5      103.50       88.41     24.44 o 
  -1  12   5      556.04      588.58     61.20 o 
   0  12   5      415.43      441.88     56.20 o 
   1  12   5      501.32      521.37     34.71 o 
   2  12   5     1512.10     1648.19     86.39 o 
   3  12   5        0.39       37.41     25.25 o 
   4  12   5      498.12      505.57     34.43 o 
   5  12   5        9.32       57.37     25.08 o 
   6  12   5      950.67      910.43     56.94 o 
   7  12   5      119.61      129.88     28.66 o 
   8  12   5      938.95      879.04     80.25 o 
   9  12   5       69.28       43.81     16.22 o 
  10  12   5     1248.17     1230.84     72.75 o 
  -3  13   5      105.94      114.87     36.31 o 
  -2  13   5      405.97      242.88    121.21 o 
  -1  13   5      219.71      227.32     33.43 o 
   0  13   5      954.17      968.24     75.75 o 
   1  13   5       94.15      104.75     17.85 o 
   2  13   5      483.36      468.12     63.16 o 
   3  13   5        4.05       38.08     20.79 o 
   4  13   5      610.95      620.80     66.72 o 
   5  13   5       88.86       72.73     24.86 o 
   6  13   5     1505.05     1497.92     84.45 o 
   7  13   5       47.86       30.68     19.77 o 
   8  13   5      644.20      606.11     48.94 o 
   9  13   5      230.71      232.48     32.59 o 
  10  13   5      126.36       94.39     23.89 o 
  -1  14   5       22.54       29.68     25.07 o 
   0  14   5      176.03      139.94     40.46 o 
   1  14   5        6.77       28.47     22.88 o 
   2  14   5      170.73      170.61     39.97 o 
   3  14   5        0.42       18.87     13.73 o 
   4  14   5      571.38      616.34     66.20 o 
   5  14   5      176.49      156.33     21.73 o 
   6  14   5      335.36      338.32     46.88 o 
   7  14   5      527.69      513.13     43.28 o 
   8  14   5       88.01       79.78     22.07 o 
   9  14   5       43.28       85.64     27.60 o 
   1  15   5       21.51       36.89     29.97 o 
   2  15   5      292.29      258.33     51.70 o 
   3  15   5      260.68      247.22     45.08 o 
   4  15   5      157.15      170.57     27.79 o 
   5  15   5      165.20      125.06     24.36 o 
   6  15   5      118.02      129.62     38.44 o 
   7  15   5       98.47       99.08     49.22 o 
   8  15   5        7.49       30.93     22.67 o 
  -6 -12   6       12.13        5.07     31.82 o 
  -5 -12   6      577.35      511.58    102.42 o 
  -4 -12   6        0.07       27.03     31.76 o 
  -3 -12   6       67.70       99.25     49.11 o 
  -8 -11   6       27.19       43.23     34.70 o 
  -7 -11   6      329.12      315.79     71.93 o 
  -6 -11   6       30.01       72.10     39.08 o 
  -5 -11   6      271.45      410.83     81.84 o 
  -4 -11   6       53.98       33.83     31.07 o 
  -3 -11   6      532.09      443.22     62.71 o 
  -2 -11   6        7.29       35.33     32.91 o 
  -1 -11   6      443.12      426.10     83.40 o 
   0 -11   6      196.76      226.34     52.79 o 
 -10 -10   6      109.81      110.49     40.81 o 
  -9 -10   6      112.23      114.98     45.07 o 
  -8 -10   6       88.53      157.52     44.09 o 
  -7 -10   6      344.97      368.58     80.23 o 
  -6 -10   6        3.99       -6.57     38.56 o 
  -5 -10   6      532.05      481.55    118.21 o 
  -4 -10   6      338.99      278.50     47.72 o 
  -3 -10   6      585.53      563.07     59.16 o 
  -2 -10   6      306.89      277.00     38.96 o 
  -1 -10   6      136.72      194.00     40.06 o 
   0 -10   6       94.11       65.65     34.52 o 
   1 -10   6       84.22      115.73     39.13 o 
   2 -10   6      167.53      165.82     41.50 o 
 -10  -9   6       76.16      108.13     42.65 o 
  -9  -9   6      182.89      140.34     42.88 o 
  -8  -9   6        0.57        8.82     34.24 o 
  -7  -9   6      454.10      522.93     88.82 o 
  -6  -9   6      963.04     1175.66    106.34 o 
  -5  -9   6      156.36      274.58     66.92 o 
  -4  -9   6      347.58      289.15     33.90 o 
  -3  -9   6       23.09       38.94     44.29 o 
  -2  -9   6      458.24      419.16     55.81 o 
  -1  -9   6      116.25      123.53     21.38 o 
   0  -9   6      533.08      632.56    100.06 o 
   1  -9   6      127.08       65.53     31.87 o 
   2  -9   6      985.46     1040.51     94.87 o 
   3  -9   6        0.13       18.16     24.73 o 
   4  -9   6      356.14      331.47     64.49 o 
 -11  -8   6      420.78      415.33     95.91 o 
 -10  -8   6       62.79       60.00     36.77 o 
  -9  -8   6      721.00      694.46     82.65 o 
  -8  -8   6     1079.52     1233.47    106.80 o 
  -7  -8   6        0.47       20.00     38.73 o 
  -6  -8   6     1370.61     1323.96    112.68 o 
  -5  -8   6       51.18       15.79     35.73 o 
  -4  -8   6      898.43      924.51     53.85 o 
  -3  -8   6      111.77       87.43     16.53 o 
  -2  -8   6     2080.24     2148.95    100.00 o 
  -1  -8   6      560.30      542.73     49.45 o 
   0  -8   6     1323.65     1383.79     73.53 o 
   1  -8   6       94.23      119.92     17.60 o 
   2  -8   6      211.46      206.97     46.86 o 
   3  -8   6       31.12       64.03     25.53 o 
   4  -8   6      246.01      194.58     37.81 o 
   5  -8   6       17.67       29.74     23.69 o 
 -11  -7   6      543.79      714.17    130.43 o 
 -10  -7   6      959.12      868.35     85.30 o 
  -9  -7   6      122.64       87.49     44.09 o 
  -8  -7   6      802.56      871.34    101.27 o 
  -7  -7   6      114.53      104.09     30.84 o 
  -6  -7   6     1107.15     1173.13     92.97 o 
  -5  -7   6      169.21      109.61     50.84 o 
  -4  -7   6     1238.71     1235.84     74.09 o 
  -3  -7   6        8.34       20.34     19.65 o 
  -2  -7   6     2578.86     2638.72     99.56 o 
  -1  -7   6      162.89      156.22     23.57 o 
   0  -7   6      335.43      394.02     35.25 o 
   1  -7   6       56.77       57.06     23.83 o 
   2  -7   6      102.77      118.90     34.44 o 
   3  -7   6       50.43       49.80     33.95 o 
   4  -7   6      646.67      780.39     81.67 o 
   5  -7   6      186.89      202.19     29.91 o 
   6  -7   6      109.17       79.71     26.97 o 
 -12  -6   6      474.21      529.04    100.00 o 
 -11  -6   6       46.29       61.50     30.78 o 
 -10  -6   6      477.96      447.31     57.46 o 
  -9  -6   6       29.47       68.99     45.94 o 
  -8  -6   6      486.98      520.45     54.29 o 
  -7  -6   6        1.38       65.59     40.40 o 
  -6  -6   6      777.34      817.17     92.91 o 
  -5  -6   6      263.18      253.01     27.04 o 
  -4  -6   6     1397.94     1326.05     52.64 o 
  -3  -6   6     2306.01     2343.97     92.89 o 
  -2  -6   6       22.55       23.22      9.85 o 
  -1  -6   6      133.67      146.14     18.56 o 
   0  -6   6       19.85       26.50     12.66 o 
   1  -6   6      558.81      511.52     57.95 o 
   2  -6   6      582.14      641.77     44.72 o 
   3  -6   6      671.86      686.34     36.75 o 
   4  -6   6      120.50      120.93     20.34 o 
   5  -6   6      926.28      898.43     85.88 o 
   6  -6   6        2.25        4.15     14.24 o 
   7  -6   6      257.98      154.23     52.74 o 
 -12  -5   6       29.07       86.86     41.84 o 
 -11  -5   6       73.78      130.26     35.96 o 
 -10  -5   6      335.73      383.28     55.62 o 
  -9  -5   6       35.44       51.76     35.45 o 
  -8  -5   6     1149.74     1153.30     88.99 o 
  -7  -5   6      549.54      699.59     81.04 o 
  -6  -5   6     1821.11     1668.41     65.70 o 
  -5  -5   6     1215.02     1209.64     51.32 o 
  -4  -5   6       91.94       76.80     17.38 o 
  -3  -5   6      963.58      972.65     47.72 o 
  -2  -5   6      408.24      405.95     44.07 o 
  -1  -5   6      114.25      102.44     15.89 o 
   0  -5   6     2918.94     2959.27     83.65 o 
   1  -5   6     1828.71     1869.75     48.69 o 
   2  -5   6      182.28      170.28     17.06 o 
   3  -5   6     1012.48      990.35     51.32 o 
   4  -5   6       79.12       85.39     15.62 o 
   5  -5   6      616.31      727.71     76.14 o 
   6  -5   6       53.72       39.86     18.45 o 
   7  -5   6      372.54      401.09     61.56 o 
 -12  -4   6      135.00       88.87     39.60 o 
 -11  -4   6       71.80       86.40     36.14 o 
 -10  -4   6     1013.33      993.47     86.51 o 
  -9  -4   6     1181.11     1159.12     94.87 o 
  -8  -4   6     1865.28     1915.31    128.87 o 
  -7  -4   6      599.48      625.02     46.48 o 
  -6  -4   6      321.16      317.03     24.49 o 
  -5  -4   6     2282.91     2157.54     60.25 o 
  -4  -4   6      168.11      169.41     15.41 o 
  -3  -4   6     1100.91     1067.84     39.07 o 
  -2  -4   6      903.36      870.38     34.18 o 
  -1  -4   6     3427.54     3657.42    126.52 o 
   0  -4   6       73.20       93.00     10.83 o 
   1  -4   6     7382.94     7557.50    134.11 o 
   2  -4   6       82.84       85.96     11.32 o 
   3  -4   6      103.23      107.14     12.41 o 
   4  -4   6       98.33       91.91      9.17 o 
   5  -4   6     1178.19     1049.11     36.35 o 
   6  -4   6        2.55        3.85      2.96 o 
   7  -4   6      986.49      898.20     92.91 o 
 -12  -3   6      454.41      423.74     82.82 o 
 -11  -3   6      863.88      701.55    201.90 o 
 -10  -3   6       69.10       44.55     26.69 o 
  -9  -3   6     1054.05     1054.40    160.86 o 
  -8  -3   6      358.83      320.57    101.27 o 
  -7  -3   6       74.65       59.02     14.32 o 
  -6  -3   6      164.85      147.83     22.82 o 
  -5  -3   6     2175.79     2238.39     60.19 o 
  -4  -3   6       50.52       64.64     14.25 o 
  -3  -3   6     1981.84     1894.87     73.15 o 
  -2  -3   6     1297.52     1294.02     31.18 o 
  -1  -3   6    11403.83    11466.67    225.65 o 
   0  -3   6      946.90      979.90     35.96 o 
   1  -3   6      856.29      877.69     29.08 o 
   2  -3   6      512.87      506.49     23.67 o 
   3  -3   6     1248.32     1199.73     28.09 o 
   4  -3   6       87.77       90.79      9.63 o 
   5  -3   6     1334.17     1448.03     37.36 o 
   6  -3   6     1311.15     1291.47     48.85 o 
   7  -3   6      847.14      765.89     43.40 o 
   8  -3   6      585.01      607.66     53.31 o 
 -12  -2   6      118.68      120.57     35.10 o 
 -11  -2   6     1154.46     1196.12    103.80 o 
 -10  -2   6      316.47      354.98     78.50 o 
  -9  -2   6      304.75      367.03     55.33 o 
  -8  -2   6        5.23       29.68     28.18 o 
  -7  -2   6      635.86      617.50     38.57 o 
  -6  -2   6       65.07       57.52     18.72 o 
  -5  -2   6     7525.72     7447.24    170.94 o 
  -4  -2   6     1748.37     1776.59     45.82 o 
  -3  -2   6     3068.06     2977.74     59.69 o 
  -2  -2   6     3923.12     4019.71     70.83 o 
  -1  -2   6     1562.47     1615.00     35.86 o 
   0  -2   6      152.42      147.02     16.07 o 
   1  -2   6     3311.75     3330.84     57.22 o 
   2  -2   6      864.34      925.04     31.31 o 
   3  -2   6      150.41      149.78     11.93 o 
   4  -2   6      149.67      165.56     12.86 o 
   5  -2   6       26.17       45.58     12.58 o 
   6  -2   6     1805.50     1760.44     42.40 o 
   7  -2   6       46.63       60.77     10.92 o 
   8  -2   6      144.93      131.86     32.76 o 
 -12  -1   6       78.77       47.90     21.15 o 
 -11  -1   6      400.82      402.24     69.74 o 
 -10  -1   6      326.11      243.22     51.35 o 
  -9  -1   6     1100.86     1189.15     94.64 o 
  -8  -1   6       82.06       69.71     20.84 o 
  -7  -1   6     1988.29     1716.21    132.77 o 
  -6  -1   6      625.94      599.10     49.43 o 
  -5  -1   6     2298.11     2344.39     52.72 o 
  -4  -1   6     3176.00     3108.83     71.19 o 
  -3  -1   6      416.90      450.49     23.27 o 
  -2  -1   6      623.66      598.15     21.64 o 
  -1  -1   6    10897.40    10806.10    102.95 o 
   0  -1   6     3283.15     3389.07     48.24 o 
   1  -1   6     2156.35     2288.69     45.87 o 
   2  -1   6     3395.08     3525.82     95.11 o 
   3  -1   6     1312.29     1299.43     34.36 o 
   4  -1   6     1094.48     1172.32     29.54 o 
   5  -1   6        0.14       21.69      8.40 o 
   6  -1   6      177.27      199.60     19.40 o 
   7  -1   6      134.09      137.27     13.22 o 
   8  -1   6      682.87      646.66     76.07 o 
   9  -1   6       38.17       20.69     12.45 o 
 -12   0   6        5.38       28.36     20.92 o 
 -11   0   6      248.11      237.23     35.85 o 
 -10   0   6      186.34      153.72     48.30 o 
  -9   0   6     1441.06     1376.35    104.55 o 
  -8   0   6     1634.30     1600.35    109.25 o 
  -7   0   6      370.84      358.04     29.17 o 
  -6   0   6     1643.40     1565.88     42.86 o 
  -5   0   6        5.97       25.87     13.09 o 
  -4   0   6       34.18       50.69      9.49 o 
  -3   0   6     2866.08     2787.50     55.43 o 
  -2   0   6     5514.02     5614.06     56.94 o 
  -1   0   6      344.30      343.43     17.05 o 
   0   0   6     4052.01     3936.94     44.34 o 
   1   0   6     3392.43     3792.47     40.02 o 
   2   0   6     1811.49     1905.69     39.10 o 
   3   0   6       12.93       31.48     10.58 o 
   4   0   6     1682.87     1745.31     49.93 o 
   5   0   6       52.52       61.01      8.89 o 
   6   0   6      740.23      721.47     36.93 o 
   7   0   6        4.72        6.69      7.12 o 
   8   0   6     2214.95     2163.39     81.74 o 
   9   0   6      115.71       75.96     29.74 o 
  10   0   6      471.91      478.26     49.91 o 
 -11   1   6      190.63      150.60     36.54 o 
 -10   1   6      329.81      363.86     46.57 o 
  -9   1   6      250.73      295.15     36.83 o 
  -8   1   6     2406.47     2496.88    232.76 o 
  -7   1   6        7.89        5.67      8.00 o 
  -6   1   6      184.30      160.64     18.81 o 
  -5   1   6     3067.22     2981.63     69.11 o 
  -4   1   6      781.98      621.42     19.61 o 
  -3   1   6      205.24      199.63     14.52 o 
  -2   1   6     6885.84     6659.63    102.99 o 
  -1   1   6        0.64       18.95      9.47 o 
   0   1   6      318.36      281.43     11.76 o 
   1   1   6      159.07      199.29     11.69 o 
   2   1   6     8051.51     8585.11     74.05 o 
   3   1   6      308.47      291.98     19.63 o 
   4   1   6     2807.52     2932.61     99.51 o 
   5   1   6      356.37      326.75      8.27 o 
   6   1   6       58.38       62.94     28.76 o 
   7   1   6     2232.08     2287.87    112.91 o 
   8   1   6      550.26      555.09     56.48 o 
   9   1   6      526.49      647.02    112.22 o 
  10   1   6      168.39      221.32     37.23 o 
  11   1   6      163.43      149.45     35.10 o 
 -11   2   6       23.82       28.65     23.23 o 
 -10   2   6      458.60      499.30    153.60 o 
  -9   2   6        1.16       58.56     28.07 o 
  -8   2   6     3336.12     3289.20    311.35 o 
  -7   2   6      569.93      497.04     35.13 o 
  -6   2   6     1150.15     1129.72     56.16 o 
  -5   2   6        0.02       18.53      8.55 o 
  -4   2   6     2921.19     2648.88     53.41 o 
  -3   2   6     2652.84     2587.02     73.92 o 
  -2   2   6     3998.39     3912.94     45.64 o 
  -1   2   6     2412.42     2324.70     81.93 o 
   0   2   6     5286.29     5456.88     78.29 o 
   1   2   6       11.63       28.79     12.53 o 
   2   2   6    14036.80    15160.48    261.88 o 
   3   2   6      254.57      200.70     15.76 o 
   4   2   6     1466.62     1454.37     39.66 o 
   5   2   6      870.97      837.07     39.13 o 
   6   2   6      226.00      299.25     41.27 o 
   7   2   6     1069.00     1110.94     98.85 o 
   8   2   6        6.42       27.84     25.94 o 
   9   2   6      410.41      396.08     44.21 o 
  10   2   6      186.52      258.50     38.96 o 
  11   2   6      315.04      308.93     55.50 o 
 -11   3   6        2.57       19.60     23.11 o 
 -10   3   6      431.83      487.03     57.75 o 
  -9   3   6        1.03       22.65     14.67 o 
  -8   3   6     1828.02     1906.73    149.02 o 
  -7   3   6       22.88       29.85     14.19 o 
  -6   3   6     1689.78     1624.68     97.06 o 
  -5   3   6      588.20      626.94     27.33 o 
  -4   3   6     2565.60     2618.88     49.12 o 
  -3   3   6     2215.40     2151.14     51.54 o 
  -2   3   6      444.29      411.33     16.70 o 
  -1   3   6     1437.76     1555.65     31.18 o 
   0   3   6     3793.68     3520.88     55.89 o 
   1   3   6     8206.32     8311.89     73.17 o 
   2   3   6     3177.71     3291.25     53.43 o 
   3   3   6     1676.64     1402.94     30.32 o 
   4   3   6       16.55       24.97      5.31 o 
   5   3   6      746.39      842.92     42.18 o 
   6   3   6       37.16       37.29     35.91 o 
   7   3   6     2173.11     2444.23    176.14 o 
   8   3   6       36.05       65.65     46.28 o 
   9   3   6     1529.26     1552.26    112.28 o 
  10   3   6        1.77       60.92     42.94 o 
  11   3   6      317.58      254.41     83.05 o 
  12   3   6        3.18       22.19     24.50 o 
 -10   4   6      416.97      490.25     92.45 o 
  -9   4   6      212.33      241.61     46.97 o 
  -8   4   6      401.91      446.32     63.54 o 
  -7   4   6      383.22      449.39     76.31 o 
  -6   4   6      529.33      551.86     33.65 o 
  -5   4   6      436.76      463.91     21.63 o 
  -4   4   6      236.98      227.38     18.64 o 
  -3   4   6      956.74      894.65     27.75 o 
  -2   4   6       14.29       11.17     12.93 o 
  -1   4   6     2348.49     2261.91     49.42 o 
   0   4   6      103.01      115.75     15.53 o 
   1   4   6     1635.95     1644.12     33.71 o 
   2   4   6       83.12       93.29     10.08 o 
   3   4   6      178.94      165.60     12.92 o 
   4   4   6      145.22      159.22      9.47 o 
   5   4   6      495.11      464.79     43.52 o 
   6   4   6      712.21      769.15     61.61 o 
   7   4   6     2330.04     2467.46    130.83 o 
   8   4   6     2640.66     2663.54    138.67 o 
   9   4   6     1376.46     1549.09    115.73 o 
  10   4   6      192.63      232.39     52.05 o 
  11   4   6      351.45      370.66     55.10 o 
  12   4   6       36.53       21.21     26.92 o 
 -10   5   6      100.95       88.01     37.69 o 
  -9   5   6      295.76      268.41     96.83 o 
  -8   5   6        3.90       47.41     16.46 o 
  -7   5   6      523.03      559.91     44.55 o 
  -6   5   6      416.82      366.35     38.06 o 
  -5   5   6      618.76      605.41     30.18 o 
  -4   5   6      634.71      634.84     34.02 o 
  -3   5   6     4350.73     4369.32     80.09 o 
  -2   5   6       53.24       61.39     10.11 o 
  -1   5   6     2066.71     1994.44     43.82 o 
   0   5   6       62.15       50.07     11.61 o 
   1   5   6     6732.69     6726.18     71.16 o 
   2   5   6        1.55       10.13      8.00 o 
   3   5   6     1465.37     1418.68     39.79 o 
   4   5   6      486.36      521.25     16.92 o 
   5   5   6     1092.61     1110.79     41.44 o 
   6   5   6      656.22      677.80     71.35 o 
   7   5   6     1098.13     1169.15     87.32 o 
   8   5   6      840.89      879.24     92.33 o 
   9   5   6      428.68      405.07     72.10 o 
  10   5   6      542.63      538.03    103.40 o 
  11   5   6      234.65      206.57     43.17 o 
  12   5   6      155.09      116.66     42.36 o 
  -9   6   6      491.68      579.42    130.08 o 
  -8   6   6       73.53       79.88     29.16 o 
  -7   6   6      599.62      590.65     86.95 o 
  -6   6   6       47.41       64.55     20.32 o 
  -5   6   6     4558.21     4748.21    106.62 o 
  -4   6   6      112.29      110.84     14.47 o 
  -3   6   6      648.37      644.15     23.06 o 
  -2   6   6        1.93       24.03     11.54 o 
  -1   6   6     1963.73     1985.32     39.73 o 
   0   6   6      205.54      203.62     16.82 o 
   1   6   6     1836.02     1892.85     41.04 o 
   2   6   6      382.06      398.44     39.95 o 
   3   6   6     5744.88     5797.94     91.68 o 
   4   6   6     2643.29     2632.22     54.75 o 
   5   6   6     1539.14     1414.91     38.41 o 
   6   6   6      913.97      895.23     38.38 o 
   7   6   6      567.80      730.65     88.07 o 
   8   6   6      747.10      727.71     81.32 o 
   9   6   6      685.07      733.65     71.64 o 
  10   6   6     2574.58     2741.75    262.01 o 
  11   6   6      749.28      879.64    103.63 o 
  12   6   6      522.48      624.72    123.51 o 
  -9   7   6      370.01      506.33     95.73 o 
  -7   7   6     1382.26     1425.00    129.16 o 
  -6   7   6      136.11      130.84     22.49 o 
  -5   7   6      961.99      988.35     53.26 o 
  -4   7   6      232.20      221.76     33.16 o 
  -3   7   6       68.21       77.15     10.28 o 
  -2   7   6      524.54      573.78     23.91 o 
  -1   7   6     2086.68     2098.75     46.91 o 
   0   7   6     1580.84     1641.73     33.14 o 
   1   7   6      586.01      508.83     22.27 o 
   2   7   6     3597.11     3614.70     62.34 o 
   3   7   6     1650.16     1732.04     33.72 o 
   4   7   6     4259.56     4316.15     71.99 o 
   5   7   6      181.00      191.36     14.85 o 
   6   7   6     1560.53     1548.47     47.96 o 
   7   7   6      258.78      250.02     24.37 o 
   8   7   6      967.29      960.26     48.08 o 
   9   7   6       83.26       77.75     28.70 o 
  10   7   6     3960.30     4125.65    113.66 o 
  11   7   6       31.21       61.15     34.35 o 
  12   7   6      358.76      436.31     96.19 o 
  -8   8   6      105.92      102.48     49.80 o 
  -7   8   6      100.21       44.96     17.69 o 
  -6   8   6      319.65      281.78     68.24 o 
  -5   8   6      114.02      103.93     16.07 o 
  -4   8   6       27.50       52.29     14.40 o 
  -3   8   6      750.61      702.47     39.27 o 
  -2   8   6     1235.69     1287.98     35.61 o 
  -1   8   6      318.54      333.64     19.86 o 
   0   8   6     2866.58     2865.70     61.70 o 
   1   8   6       44.11       26.40     12.48 o 
   2   8   6     2400.80     2485.30     64.94 o 
   3   8   6      257.38      216.09     14.33 o 
   4   8   6     2261.06     2184.82     73.98 o 
   5   8   6      146.48      146.76     17.20 o 
   6   8   6      571.76      549.31     26.68 o 
   7   8   6        1.44       14.85     11.37 o 
   8   8   6     1509.65     1526.20     55.13 o 
   9   8   6      121.37      114.43     17.80 o 
  10   8   6     1020.60     1163.67    102.48 o 
  11   8   6       99.18      132.10     49.51 o 
  -7   9   6       63.94       62.71     30.32 o 
  -6   9   6      165.37      208.30     57.98 o 
  -5   9   6      292.10      336.65     91.41 o 
  -4   9   6      790.27      789.42     49.25 o 
  -3   9   6      390.41      411.17     31.33 o 
  -2   9   6     1962.74     1979.03     60.96 o 
  -1   9   6       16.38       55.39     16.40 o 
   0   9   6     1794.81     1771.94     50.70 o 
   1   9   6      234.67      253.06     20.71 o 
   2   9   6      856.43      849.21     47.71 o 
   3   9   6       90.29       78.12     13.96 o 
   4   9   6     3313.04     3319.38     97.75 o 
   5   9   6      101.28      106.77     14.50 o 
   6   9   6     1962.45     2007.43     58.11 o 
   7   9   6      263.50      269.68     34.53 o 
   8   9   6      590.13      577.41     29.16 o 
   9   9   6      114.98      108.30     21.09 o 
  10   9   6      287.07      180.06     44.73 o 
  11   9   6       93.13       97.00     43.11 o 
  12   9   6      824.91      783.74    144.21 o 
  -6  10   6      191.12      172.04     61.61 o 
  -5  10   6        0.28      -11.53     18.50 o 
  -4  10   6      602.58      651.47     59.62 o 
  -3  10   6        0.81       28.86     10.11 o 
  -2  10   6      830.87      863.86     44.30 o 
  -1  10   6      255.34      269.87     39.66 o 
   0  10   6      262.67      251.22     20.65 o 
   1  10   6        6.26       23.73     12.03 o 
   2  10   6     1712.72     1664.78     44.34 o 
   3  10   6       12.04       38.42     17.21 o 
   4  10   6     2745.22     2722.98     86.93 o 
   5  10   6     1310.93     1294.30     43.71 o 
   6  10   6      233.97      230.45     33.23 o 
   7  10   6      320.04      333.35     26.19 o 
   8  10   6      739.16      754.75     37.67 o 
   9  10   6      295.52      279.86     36.00 o 
  10  10   6      456.35      616.07     91.93 o 
  11  10   6      396.56      393.48     79.83 o 
  12  10   6      517.54      618.55    117.58 o 
  -5  11   6      249.18      253.20     52.85 o 
  -4  11   6      381.35      313.77    117.00 o 
  -3  11   6       13.16       16.31     10.78 o 
  -2  11   6      613.15      560.39     57.56 o 
  -1  11   6       33.30       41.27     12.17 o 
   0  11   6      328.90      398.10     46.81 o 
   1  11   6      205.99      163.86     22.53 o 
   2  11   6     1471.92     1454.44     69.51 o 
   3  11   6      960.41      974.61     60.86 o 
   4  11   6       54.44       53.93     12.83 o 
   5  11   6      750.23      743.21     45.49 o 
   6  11   6      466.51      482.51     32.27 o 
   7  11   6      206.71      196.64     18.84 o 
   8  11   6      281.39      244.15     25.78 o 
   9  11   6      574.94      659.84     75.62 o 
  10  11   6       57.73       57.41     37.98 o 
  11  11   6      967.30     1097.51    192.74 o 
  -4  12   6      209.47      193.66     51.93 o 
  -3  12   6        0.48       -5.30     18.50 o 
  -2  12   6      438.45      357.39     47.92 o 
  -1  12   6      302.14      339.21     41.54 o 
   0  12   6      362.92      394.91     51.58 o 
   1  12   6     1263.80     1248.57     87.91 o 
   2  12   6       12.32       17.33     34.67 o 
   3  12   6      559.50      570.47     47.69 o 
   4  12   6      147.06      143.03     24.41 o 
   5  12   6     1464.39     1368.37     76.17 o 
   6  12   6      201.83      181.26     31.86 o 
   7  12   6     1247.30     1175.47    122.41 o 
   8  12   6       43.34       37.93     14.13 o 
   9  12   6      988.09      979.60     89.83 o 
  10  12   6      103.59       99.83     44.09 o 
  11  12   6      206.21      242.13     61.73 o 
  -3  13   6      490.09      538.32     98.38 o 
  -1  13   6      630.88      567.43    190.20 o 
   0  13   6        8.60       24.12     20.06 o 
   1  13   6      419.07      415.49     47.81 o 
   2  13   6        4.97       24.15     17.65 o 
   3  13   6      797.32      792.47     51.14 o 
   4  13   6       27.79       34.21     21.19 o 
   5  13   6     1266.82     1254.63     84.76 o 
   6  13   6       53.46       51.48     31.56 o 
   7  13   6     1309.26     1342.79     89.50 o 
   8  13   6      226.01      253.45     63.11 o 
   9  13   6      170.37      139.83     26.27 o 
  10  13   6       36.74       61.73     37.92 o 
  -1  14   6       92.83       83.34     31.70 o 
   0  14   6       11.62       -0.46     21.44 o 
   1  14   6      265.80      322.06     38.64 o 
   2  14   6       56.09       38.82     14.07 o 
   3  14   6      421.30      396.81     68.64 o 
   4  14   6       93.79       71.07     29.62 o 
   5  14   6      515.85      501.99     40.42 o 
   6  14   6      302.55      291.15     63.75 o 
   7  14   6      406.22      420.37     60.81 o 
   8  14   6       44.11       53.20     50.89 o 
   9  14   6      100.26      107.78     28.93 o 
   1  15   6      320.74      261.61     93.14 o 
   2  15   6      334.10      341.66     69.05 o 
   3  15   6      112.53      104.40     24.93 o 
   4  15   6      132.31      148.94     29.84 o 
   5  15   6      172.25      144.52     35.76 o 
   6  15   6       96.18       61.00     21.67 o 
   7  15   6      299.49      289.65     40.29 o 
   8  15   6       81.77       96.84     39.08 o 
  -7 -11   7        8.93       80.81     38.90 o 
  -6 -11   7      345.36      234.98     50.60 o 
  -5 -11   7        0.05       22.71     36.71 o 
  -4 -11   7      541.24      557.11    105.70 o 
  -3 -11   7        3.99       36.66     32.85 o 
  -2 -11   7      416.99      462.53     98.50 o 
  -1 -11   7      193.02      195.73     54.41 o 
  -9 -10   7        2.03        2.88     31.53 o 
  -8 -10   7      168.69      257.17     66.11 o 
  -7 -10   7       16.73       19.77     33.83 o 
  -6 -10   7      591.07      490.89     68.64 o 
  -5 -10   7      114.26      198.56     50.78 o 
  -4 -10   7      187.66      221.55     51.76 o 
  -3 -10   7      400.57      359.88     93.72 o 
  -2 -10   7      298.44      190.72     40.06 o 
  -1 -10   7        2.71       44.78     31.58 o 
   0 -10   7       72.54       99.83     44.84 o 
   1 -10   7       89.20      102.65     38.21 o 
 -10  -9   7      379.72      312.27     71.41 o 
  -9  -9   7       20.50       30.49     32.05 o 
  -8  -9   7      582.44      556.77     83.46 o 
  -7  -9   7      411.88      425.99     89.91 o 
  -6  -9   7      189.30      244.49     59.37 o 
  -5  -9   7      531.43      567.37     69.51 o 
  -4  -9   7       38.83       89.97     53.60 o 
  -3  -9   7       24.08       23.26     15.99 o 
  -2  -9   7      202.88      222.61     32.42 o 
  -1  -9   7      345.25      312.68     48.30 o 
   0  -9   7      189.24      208.53     44.55 o 
   1  -9   7      433.50      532.39     63.57 o 
   2  -9   7        0.06       15.45     25.82 o 
   3  -9   7      397.97      356.54     69.45 o 
 -10  -8   7      977.50      975.84    171.24 o 
  -9  -8   7      710.57      553.60    131.01 o 
  -8  -8   7      133.18      157.81     45.53 o 
  -7  -8   7      279.48      408.24     64.84 o 
  -6  -8   7       47.82       46.22     35.33 o 
  -5  -8   7      940.22      920.68    170.49 o 
  -4  -8   7      351.10      492.73     63.52 o 
  -3  -8   7      721.08      607.56     58.08 o 
  -2  -8   7        0.41        4.46      9.80 o 
  -1  -8   7     3250.22     3293.48     97.28 o 
   0  -8   7       10.37       24.26     17.61 o 
   1  -8   7      558.79      571.64     96.71 o 
   2  -8   7       82.40      117.87     35.85 o 
   3  -8   7      525.81      500.17    104.84 o 
   4  -8   7       24.99       43.34     29.34 o 
 -11  -7   7      983.90     1063.56    186.05 o 
 -10  -7   7       36.78       12.56     30.26 o 
  -9  -7   7      654.14      625.41     77.17 o 
  -8  -7   7        5.19       23.00     31.12 o 
  -7  -7   7      337.02      375.79     79.13 o 
  -6  -7   7        1.27       83.51     38.39 o 
  -5  -7   7     2499.91     2632.07    177.29 o 
  -4  -7   7        4.06       23.90     13.17 o 
  -3  -7   7     1501.09     1645.95     97.44 o 
  -2  -7   7      955.08      830.50     64.38 o 
  -1  -7   7     3044.15     3189.59    196.71 o 
   0  -7   7      129.22      118.75     18.24 o 
   1  -7   7        2.52        3.26     13.78 o 
   2  -7   7        6.37        4.94      6.63 o 
   3  -7   7      721.23      774.57     78.21 o 
   4  -7   7       72.56       64.09     30.09 o 
   5  -7   7      158.46      208.01     40.98 o 
 -11  -6   7      391.03      374.06     77.12 o 
 -10  -6   7       37.92       40.11     29.86 o 
  -9  -6   7      220.45      196.94     42.25 o 
  -8  -6   7      217.16      286.22     57.81 o 
  -7  -6   7     1363.35     1473.30    179.65 o 
  -6  -6   7      211.85      154.52     42.19 o 
  -5  -6   7     2125.21     2199.80    112.39 o 
  -4  -6   7      591.66      537.21     40.50 o 
  -3  -6   7     1056.77     1073.83     83.31 o 
  -2  -6   7       49.27       43.05     20.52 o 
  -1  -6   7      185.65      187.25     18.76 o 
   0  -6   7       13.02       24.73      9.32 o 
   1  -6   7      426.37      409.34     43.32 o 
   2  -6   7      283.26      300.99     31.26 o 
   3  -6   7       43.74       55.76     26.20 o 
   4  -6   7      348.12      374.52     62.42 o 
   5  -6   7        0.90       26.51     25.07 o 
   6  -6   7      393.60      409.79     73.83 o 
 -11  -5   7      164.42      138.56     30.89 o 
 -10  -5   7       74.95       82.42     32.97 o 
  -9  -5   7      995.62     1131.34     99.42 o 
  -8  -5   7        3.92       43.75     34.29 o 
  -7  -5   7     1276.22     1174.11     91.01 o 
  -6  -5   7     1262.65     1318.37     76.60 o 
  -5  -5   7      279.84      253.41     24.83 o 
  -4  -5   7      881.82      883.59    108.25 o 
  -3  -5   7      201.31      216.02     24.58 o 
  -2  -5   7       26.77       38.31     13.29 o 
  -1  -5   7     2549.88     2569.35     64.90 o 
   0  -5   7     2187.75     2253.18     64.37 o 
   1  -5   7      159.07      165.80     20.05 o 
   2  -5   7      133.14      133.64     21.62 o 
   3  -5   7       65.01       70.62     11.53 o 
   4  -5   7      532.40      547.67     35.27 o 
   5  -5   7      276.14      243.09     30.88 o 
   6  -5   7      441.87      344.66     84.84 o 
   7  -5   7        1.23       -1.38      9.45 o 
 -12  -4   7      251.57      296.88     67.84 o 
 -11  -4   7      493.16      468.99     87.61 o 
 -10  -4   7      429.33      401.49     53.08 o 
  -9  -4   7      275.69      306.80     55.16 o 
  -8  -4   7      874.90      845.70     76.25 o 
  -7  -4   7     1206.04     1086.21    104.38 o 
  -6  -4   7      837.51      926.21     91.35 o 
  -5  -4   7      207.27      209.77     18.39 o 
  -4  -4   7      675.78      652.68     35.17 o 
  -3  -4   7     3783.67     3685.23     91.23 o 
  -2  -4   7     2686.25     2694.73    102.92 o 
  -1  -4   7       95.49      105.28     15.49 o 
   0  -4   7     3864.39     3994.73    101.79 o 
   1  -4   7       71.35       70.83     11.28 o 
   2  -4   7      397.57      437.68     27.35 o 
   3  -4   7        6.32       16.57      8.80 o 
   4  -4   7      797.39      773.03     33.11 o 
   5  -4   7        0.83       12.49      5.15 o 
   6  -4   7     1871.01     1872.60    131.18 o 
   7  -4   7      149.23      176.83     23.05 o 
 -12  -3   7      674.98      528.70    157.35 o 
 -11  -3   7      313.14      334.46     60.86 o 
 -10  -3   7      921.75     1053.65    125.24 o 
  -9  -3   7       32.83       27.38     29.22 o 
  -8  -3   7     1234.81     1379.98    145.13 o 
  -7  -3   7     1287.85     1197.97    113.26 o 
  -6  -3   7        2.46       57.16     17.38 o 
  -5  -3   7      501.53      498.01     34.86 o 
  -4  -3   7     4343.09     4379.49    120.52 o 
  -3  -3   7        2.44       32.18     14.83 o 
  -2  -3   7      737.57      675.20     31.02 o 
  -1  -3   7        1.52       28.06     11.90 o 
   0  -3   7      652.92      695.64     30.61 o 
   1  -3   7      135.83      176.01     18.17 o 
   2  -3   7     2088.39     2063.14     58.35 o 
   3  -3   7       44.14       36.90     11.68 o 
   4  -3   7      409.13      430.54     22.85 o 
   5  -3   7      549.63      559.70     26.79 o 
   6  -3   7      482.05      453.44     46.04 o 
   7  -3   7      300.02      271.18     20.40 o 
 -12  -2   7      561.03      575.04    121.67 o 
 -11  -2   7      168.45      218.90     45.36 o 
 -10  -2   7      667.96      676.76     74.93 o 
  -9  -2   7       67.28       11.12     27.78 o 
  -8  -2   7     1418.41     1427.30    157.17 o 
  -7  -2   7      933.24      906.79     85.59 o 
  -6  -2   7      672.97      660.87     33.10 o 
  -5  -2   7      703.17      690.50     30.63 o 
  -4  -2   7     2517.26     2401.93     59.42 o 
  -3  -2   7     1430.98     1419.21     43.58 o 
  -2  -2   7      118.21      102.36     13.44 o 
  -1  -2   7      192.85      183.82     13.50 o 
   0  -2   7     5553.57     5528.94     99.48 o 
   1  -2   7     1199.22     1287.03     37.96 o 
   2  -2   7     2723.47     2729.88     53.39 o 
   3  -2   7      420.04      439.41     27.79 o 
   4  -2   7      907.03      908.14     31.01 o 
   5  -2   7     1639.85     1632.37     36.65 o 
   6  -2   7       98.57       95.84     13.07 o 
   7  -2   7       39.41       68.65     14.52 o 
   8  -2   7        2.32       -0.92      5.19 o 
 -11  -1   7       27.87       11.12     22.13 o 
 -10  -1   7     1557.46     1565.11    142.42 o 
  -9  -1   7       33.53       42.94     28.01 o 
  -8  -1   7     1178.40     1313.87    190.20 o 
  -7  -1   7     1270.02     1097.28     88.36 o 
  -6  -1   7      279.80      251.29     26.75 o 
  -5  -1   7      771.27      757.92     37.67 o 
  -4  -1   7      226.54      209.43     21.01 o 
  -3  -1   7     1233.99     1144.54     30.45 o 
  -2  -1   7     1864.12     1807.77     40.63 o 
  -1  -1   7      559.68      564.04     22.74 o 
   0  -1   7     1389.09     1359.61     31.74 o 
   1  -1   7     3502.73     3542.79     59.69 o 
   2  -1   7       39.33       52.25     13.69 o 
   3  -1   7     1627.10     1657.02     41.00 o 
   4  -1   7       14.02        9.62      9.83 o 
   5  -1   7     1325.12     1320.53     33.03 o 
   6  -1   7       28.53       24.80      6.40 o 
   7  -1   7     1264.22     1288.06     55.56 o 
   8  -1   7       46.29       27.15      5.65 o 
 -11   0   7        9.32       48.88     31.07 o 
 -10   0   7     1040.17      956.65     93.49 o 
  -9   0   7      677.66      654.00    115.50 o 
  -8   0   7      145.70      207.61     37.58 o 
  -7   0   7      547.13      517.50     56.63 o 
  -6   0   7      378.21      319.35     28.41 o 
  -5   0   7       89.38       84.48     11.72 o 
  -4   0   7      649.77      565.89     24.21 o 
  -3   0   7     5038.29     4812.44    166.56 o 
  -2   0   7      809.14      775.84     26.85 o 
  -1   0   7     3721.85     3650.71     44.92 o 
   0   0   7       36.12       32.99     11.29 o 
   1   0   7      516.08      456.47     15.41 o 
   2   0   7      275.69      317.82     16.58 o 
   3   0   7      728.80      845.23     34.23 o 
   4   0   7        9.81       27.95     11.01 o 
   5   0   7     2771.90     2767.81     59.97 o 
   6   0   7      311.83      292.26     18.06 o 
   7   0   7     1809.62     1797.39     60.96 o 
   8   0   7      279.14      261.15     42.65 o 
   9   0   7      270.64      277.46     31.53 o 
 -11   1   7      387.39      342.99     66.86 o 
 -10   1   7      171.21      127.89     23.69 o 
  -9   1   7       78.63      125.36     35.91 o 
  -8   1   7       22.01       55.45     32.91 o 
  -7   1   7      187.94      157.60     19.46 o 
  -6   1   7     1168.35     1155.96     95.90 o 
  -5   1   7     1912.00     1922.47     59.61 o 
  -4   1   7      419.16      414.57     28.97 o 
  -3   1   7     2824.18     2531.77     61.65 o 
  -2   1   7      641.53      640.49     19.92 o 
  -1   1   7      701.69      700.58     19.81 o 
   0   1   7     1287.52     1269.65     32.85 o 
   1   1   7      145.43       92.30     10.39 o 
   2   1   7      178.47      196.88     14.57 o 
   3   1   7     4505.73     4444.79     72.27 o 
   4   1   7       39.25       54.55     12.45 o 
   5   1   7     1793.58     1859.13     39.28 o 
   6   1   7     4390.66     4153.61    329.13 o 
   7   1   7      998.36     1027.71     94.52 o 
   8   1   7      133.66      172.45     36.25 o 
   9   1   7      266.50      368.30     64.90 o 
  10   1   7       80.09       25.42     18.27 o 
 -11   2   7      151.61      261.78     55.45 o 
 -10   2   7        2.71        2.65     22.77 o 
  -9   2   7      351.23      467.66     83.17 o 
  -8   2   7      199.34      205.88     46.22 o 
  -7   2   7     1716.84     1662.29     60.00 o 
  -6   2   7      256.20      258.88     19.62 o 
  -5   2   7     5186.95     5085.18    159.35 o 
  -4   2   7      717.79      707.23     30.29 o 
  -3   2   7       82.19       68.03      9.27 o 
  -2   2   7      869.73      861.47     25.97 o 
  -1   2   7     4279.98     4023.14     47.59 o 
   0   2   7      471.00      479.33     28.14 o 
   1   2   7      896.77      815.75     19.35 o 
   2   2   7    13411.80    14836.63    154.35 o 
   3   2   7     4734.33     4999.16    100.97 o 
   4   2   7     3552.29     3661.19     58.91 o 
   5   2   7      962.89      987.01     56.05 o 
   6   2   7     1582.06     1711.18     58.06 o 
   7   2   7     2064.74     2149.54    112.79 o 
   8   2   7      749.70      710.02     83.05 o 
   9   2   7      301.56      333.19     65.76 o 
  10   2   7      569.10      568.75     85.76 o 
  11   2   7      149.00       77.29     42.59 o 
 -10   3   7        5.88       60.92     28.18 o 
  -9   3   7      583.74      735.67    114.58 o 
  -8   3   7       84.47       61.74     25.73 o 
  -7   3   7     1823.48     1753.53    163.80 o 
  -6   3   7      820.30      838.25     98.49 o 
  -5   3   7      570.50      535.31     27.50 o 
  -4   3   7      328.68      288.43     27.57 o 
  -3   3   7      277.39      211.61     17.95 o 
  -2   3   7     3190.56     3363.28     58.98 o 
  -1   3   7     6934.06     7325.64     75.22 o 
   0   3   7     4969.95     5240.76     59.15 o 
   1   3   7     3200.03     3087.25     54.13 o 
   2   3   7    12369.82    13166.99    127.93 o 
   3   3   7     1101.01     1047.45     26.76 o 
   4   3   7      115.67      106.48     11.98 o 
   5   3   7      496.25      523.91     36.52 o 
   6   3   7     1963.57     1962.17     74.37 o 
   7   3   7      992.48     1065.52    100.86 o 
   8   3   7     3271.30     3549.87    212.97 o 
   9   3   7       21.62       58.67     31.01 o 
  10   3   7      349.81      363.34     38.04 o 
  11   3   7       23.36       49.62     34.93 o 
 -10   4   7       37.93       26.17     33.26 o 
  -9   4   7      851.97      939.93    218.44 o 
  -8   4   7      348.19      335.38     40.61 o 
  -7   4   7      164.15      168.28     22.90 o 
  -6   4   7      254.71      248.16     27.38 o 
  -5   4   7      552.28      515.84     33.83 o 
  -4   4   7      766.85      787.80     24.93 o 
  -3   4   7     1775.55     1859.11     37.97 o 
  -2   4   7     4244.22     4365.30     83.53 o 
  -1   4   7      161.19      149.42     16.44 o 
   0   4   7     3659.95     3507.98     62.28 o 
   1   4   7      370.34      410.28     15.86 o 
   2   4   7     1581.51     1607.44     48.58 o 
   3   4   7      167.27      180.23     10.68 o 
   4   4   7     1153.83     1197.52     43.42 o 
   5   4   7     1086.45     1028.44     46.83 o 
   6   4   7      793.66      800.40     48.78 o 
   7   4   7       59.81       34.41     37.29 o 
   8   4   7     1815.10     1903.32    130.60 o 
   9   4   7      156.59      126.74     43.80 o 
  10   4   7      105.97      130.14     49.62 o 
  11   4   7        1.19       32.45     28.13 o 
  12   4   7      274.72      242.36     49.62 o 
 -10   5   7      285.31      283.45     86.28 o 
  -9   5   7        7.01       20.58     24.32 o 
  -8   5   7      231.63      192.41     58.73 o 
  -7   5   7      186.22      184.15     30.84 o 
  -6   5   7      307.20      328.15     34.64 o 
  -5   5   7      611.86      596.93     51.68 o 
  -4   5   7     1671.63     1719.23     54.85 o 
  -3   5   7       23.04       45.19     14.49 o 
  -2   5   7     2262.27     2252.39     45.73 o 
  -1   5   7        4.04       26.51      9.81 o 
   0   5   7     1760.91     1868.47     40.26 o 
   1   5   7      199.48      177.29     21.56 o 
   2   5   7     3887.49     3961.54     66.12 o 
   3   5   7        5.78       22.64     13.57 o 
   4   5   7     3335.62     3249.43     54.71 o 
   5   5   7      294.31      259.44     15.37 o 
   6   5   7     1779.70     1694.85    120.49 o 
   7   5   7      265.12      279.71     52.16 o 
   8   5   7     1316.73     1605.51    152.27 o 
   9   5   7        9.57       69.22     45.99 o 
  10   5   7      500.37      528.93     92.28 o 
  11   5   7      116.60       96.60     45.19 o 
  12   5   7      432.70      490.77     94.29 o 
  -9   6   7        6.78       26.74     24.73 o 
  -8   6   7      239.79      318.90     62.13 o 
  -7   6   7       44.51       26.25     11.44 o 
  -6   6   7     1269.36     1314.33     69.75 o 
  -5   6   7      818.98      822.56     51.78 o 
  -4   6   7     3027.16     3174.71     72.71 o 
  -3   6   7       87.86       91.97     13.67 o 
  -2   6   7     1921.41     1901.84     44.96 o 
  -1   6   7      507.51      484.27     31.17 o 
   0   6   7     4292.49     4555.33     76.46 o 
   1   6   7       95.42      107.28     11.80 o 
   2   6   7     3661.39     3584.75     61.27 o 
   3   6   7      521.27      523.64     21.12 o 
   4   6   7     1361.46     1443.88     37.32 o 
   5   6   7     2059.25     2279.94     50.26 o 
   6   6   7      751.17      741.66     28.03 o 
   7   6   7      181.15      193.60     42.65 o 
   8   6   7     1055.95     1208.23    105.47 o 
   9   6   7     1124.92     1332.32    115.33 o 
  10   6   7     1054.53     1109.90    112.85 o 
  11   6   7      392.54      466.62     66.17 o 
  12   6   7       25.26       81.32     43.00 o 
  -8   7   7      887.29     1009.38     93.14 o 
  -7   7   7      116.65       88.99     31.58 o 
  -6   7   7      421.54      416.47     66.69 o 
  -5   7   7       38.56       41.90     11.23 o 
  -4   7   7     2377.12     2428.33     61.32 o 
  -3   7   7      221.33      196.90     20.07 o 
  -2   7   7     1736.59     1664.38     44.92 o 
  -1   7   7      704.12      739.92     24.24 o 
   0   7   7     2046.14     2061.06     44.97 o 
   1   7   7        2.33       13.99     13.94 o 
   2   7   7      934.83      868.93     26.57 o 
   3   7   7     3742.11     3751.78     72.08 o 
   4   7   7      275.52      245.99     15.21 o 
   5   7   7     1998.22     1950.35     51.10 o 
   6   7   7     2089.16     2241.13     82.76 o 
   7   7   7      758.12      801.99     39.23 o 
   8   7   7       87.22       77.58     34.06 o 
   9   7   7     1139.92     1305.06    121.50 o 
  10   7   7       53.49       16.43     30.66 o 
  11   7   7      298.82      320.00     77.29 o 
  12   7   7      101.96      126.80     52.10 o 
  -8   8   7      403.58      453.83     86.92 o 
  -7   8   7      184.35      137.40     52.33 o 
  -6   8   7      272.13      239.48     73.08 o 
  -5   8   7        2.59       17.94      8.42 o 
  -4   8   7     2038.74     2004.70     77.51 o 
  -3   8   7      154.60      185.08     23.97 o 
  -2   8   7       91.79      112.82     14.20 o 
  -1   8   7     1709.75     1722.89     56.07 o 
   0   8   7       68.40       70.34     14.31 o 
   1   8   7     1050.21     1054.52     38.62 o 
   2   8   7       20.34       37.31     14.78 o 
   3   8   7     2468.30     2431.25     54.60 o 
   4   8   7      436.66      426.54     22.19 o 
   5   8   7     2144.00     2050.43     53.05 o 
   6   8   7        9.86       38.93     16.92 o 
   7   8   7      751.39      727.33     42.88 o 
   8   8   7        4.51        9.27     11.40 o 
   9   8   7      799.75      883.39     92.56 o 
  10   8   7        5.02       44.32     37.12 o 
  11   8   7       40.49       21.04     34.52 o 
  12   8   7       42.36       20.00     30.43 o 
  -7   9   7      220.78      163.80     75.33 o 
  -6   9   7       65.56      116.25     36.77 o 
  -5   9   7      303.85      303.76     37.24 o 
  -4   9   7      102.40      119.79     17.34 o 
  -3   9   7     2001.92     2128.78     78.71 o 
  -2   9   7        7.53       17.29     12.67 o 
  -1   9   7      857.58      920.20     46.30 o 
   0   9   7      119.84      130.09     19.32 o 
   1   9   7     1072.07     1117.72     36.10 o 
   2   9   7      301.31      335.64     22.09 o 
   3   9   7     4291.20     4307.25    101.12 o 
   4   9   7      605.00      624.48     29.35 o 
   5   9   7     1273.03     1286.43     48.42 o 
   6   9   7      306.10      265.31     23.34 o 
   7   9   7      702.69      771.30     38.89 o 
   8   9   7       60.08       73.83     17.12 o 
   9   9   7      390.28      372.30     39.68 o 
  10   9   7      241.30      202.36     46.11 o 
  11   9   7      468.65      478.21     63.57 o 
  12   9   7       98.75       72.91     31.53 o 
  -6  10   7        3.69       36.31     16.48 o 
  -5  10   7      560.03      418.09    143.05 o 
  -4  10   7        0.48        4.96      8.07 o 
  -3  10   7      348.34      337.72     35.97 o 
  -2  10   7       98.72       93.47     32.51 o 
  -1  10   7      273.90      285.76     22.87 o 
   0  10   7        0.16       37.48     15.57 o 
   1  10   7     2140.56     2231.80     58.01 o 
   2  10   7      145.07      152.66     18.61 o 
   3  10   7     1357.80     1373.97     40.50 o 
   4  10   7      697.77      628.78     39.15 o 
   5  10   7      669.47      680.99     42.54 o 
   6  10   7       35.78       46.51     12.31 o 
   7  10   7      675.73      676.11     40.22 o 
   8  10   7      151.60      123.20     12.02 o 
   9  10   7      449.98      468.17     55.87 o 
  10  10   7      381.11      411.23     82.36 o 
  11  10   7      201.28      283.11     70.14 o 
  12  10   7      421.77      417.86     87.66 o 
  -5  11   7      153.02      112.91     37.29 o 
  -4  11   7       52.63       54.87     24.61 o 
  -3  11   7      295.24      331.82     22.66 o 
  -2  11   7       15.15       22.77      9.20 o 
  -1  11   7     1482.40     1497.61     90.16 o 
   0  11   7      125.37      121.15     17.50 o 
   1  11   7      529.13      480.85     31.25 o 
   2  11   7      802.88      785.13     73.10 o 
   3  11   7      646.77      575.29     35.40 o 
   4  11   7        9.98       21.07     14.01 o 
   5  11   7      538.90      526.75     44.52 o 
   6  11   7      888.78      879.85     82.48 o 
   7  11   7      400.27      370.04     22.51 o 
   8  11   7      770.92      733.40     29.73 o 
   9  11   7       96.59      101.03     28.27 o 
  10  11   7      810.92      836.42     89.85 o 
  11  11   7        1.18       66.92     35.62 o 
  -4  12   7      238.97      160.34     37.35 o 
  -3  12   7      514.34      502.99     61.90 o 
  -2  12   7      207.33      226.90     34.96 o 
  -1  12   7      643.94      593.31     50.28 o 
   0  12   7      584.21      633.04     65.99 o 
   1  12   7       21.30       28.69     17.16 o 
   2  12   7      277.98      300.40     29.95 o 
   3  12   7      289.39      324.30     36.44 o 
   4  12   7      408.44      425.96     33.40 o 
   5  12   7       63.13       61.57     24.79 o 
   6  12   7     3375.05     3345.64    140.43 o 
   7  12   7      109.75       95.70     20.21 o 
   8  12   7     1131.47     1103.03     73.77 o 
   9  12   7       56.97       15.60     13.79 o 
  10  12   7      416.18      447.66     61.96 o 
  11  12   7        1.15       55.56     35.79 o 
  -3  13   7      135.16       66.80     36.02 o 
  -2  13   7      254.18      255.16     52.16 o 
  -1  13   7        0.45       35.27     19.68 o 
   0  13   7      486.22      511.26     39.04 o 
   1  13   7       39.74       46.86     15.93 o 
   2  13   7      954.47      902.35     80.52 o 
   3  13   7       61.32       80.31     26.79 o 
   4  13   7     1628.34     1571.97     85.82 o 
   5  13   7       75.39       61.16     24.75 o 
   6  13   7     1752.86     1704.39    107.91 o 
   7  13   7        3.70       20.27     14.02 o 
   8  13   7      330.69      316.98     42.02 o 
   9  13   7       32.70       19.37     13.22 o 
  10  13   7      405.93      359.48     80.86 o 
   0  14   7      358.48      360.11     71.47 o 
   1  14   7        0.20       30.01     15.23 o 
   2  14   7      624.83      657.71     44.92 o 
   3  14   7      123.30      114.53     25.40 o 
   4  14   7      722.00      728.63     98.87 o 
   5  14   7      136.18      269.74     63.11 o 
   6  14   7      128.05      154.59     25.85 o 
   7  14   7       18.27       33.52     16.57 o 
   8  14   7      461.98      382.49     91.31 o 
   9  14   7       10.82        2.42     16.25 o 
   1  15   7      197.53      227.95     49.16 o 
   2  15   7      195.58      168.39     31.27 o 
   3  15   7      261.67      241.30     36.53 o 
   4  15   7      222.26      262.63     40.11 o 
   5  15   7      160.97      153.13     63.17 o 
   6  15   7      170.82      149.18     30.05 o 
   7  15   7        0.90       50.86     21.56 o 
  -7 -10   8      488.20      373.54     79.77 o 
  -6 -10   8       81.77       99.48     47.09 o 
  -5 -10   8      235.99      234.06     63.80 o 
  -4 -10   8       59.13       81.90     49.11 o 
  -3 -10   8      100.32      127.38     46.51 o 
  -2 -10   8        2.94        5.36     28.82 o 
  -1 -10   8       24.52       35.73     30.43 o 
   0 -10   8       34.69       54.41     34.12 o 
  -9  -9   8      562.40      473.25     99.25 o 
  -8  -9   8      235.40      208.99     55.45 o 
  -7  -9   8      312.92      239.77     45.24 o 
  -6  -9   8      141.43      182.99     55.68 o 
  -5  -9   8      305.93      273.54     53.89 o 
  -4  -9   8       25.98       23.17     32.97 o 
  -3  -9   8      186.22      209.16     51.12 o 
  -2  -9   8      220.20      163.57     40.29 o 
  -1  -9   8      189.40      207.32     42.07 o 
   0  -9   8      244.11      315.90     63.98 o 
   1  -9   8        4.79       37.41     39.77 o 
   2  -9   8      197.52      197.92     46.05 o 
  -9  -8   8      136.62      130.26     54.52 o 
  -8  -8   8      368.22      312.73     64.26 o 
  -7  -8   8       84.76       92.68     40.17 o 
  -6  -8   8      237.73      225.01     47.72 o 
  -5  -8   8      460.44      396.19     86.97 o 
  -4  -8   8      598.31      636.76    103.86 o 
  -3  -8   8      265.05      222.30     57.75 o 
  -2  -8   8      640.22      598.66     68.52 o 
  -1  -8   8      226.90      188.18     26.67 o 
   0  -8   8      265.90      324.43     45.13 o 
   1  -8   8       99.07      153.43     36.77 o 
   2  -8   8      428.05      421.44     72.91 o 
   3  -8   8       10.47       21.50     33.54 o 
 -10  -7   8       92.34      158.44     50.03 o 
  -9  -7   8       55.56       71.53     39.88 o 
  -8  -7   8      251.74      288.01     56.60 o 
  -7  -7   8      121.45      143.28     55.22 o 
  -6  -7   8     1060.92     1074.22    235.39 o 
  -5  -7   8       39.58       41.90     39.83 o 
  -4  -7   8     1446.71     1420.56    117.29 o 
  -3  -7   8      198.68      163.79     21.29 o 
  -2  -7   8      339.44      310.34     64.49 o 
  -1  -7   8      461.31      409.00     37.66 o 
   0  -7   8      486.76      529.23     75.31 o 
   1  -7   8       27.91       74.29     42.59 o 
   2  -7   8      369.81      416.59     54.81 o 
   3  -7   8      281.51      331.00     58.33 o 
   4  -7   8      642.58      501.43    195.21 o 
   5  -7   8      152.34      175.21     38.16 o 
 -11  -6   8        0.07       11.76     29.39 o 
 -10  -6   8       98.92       49.28     30.14 o 
  -9  -6   8       37.66       23.34     33.60 o 
  -8  -6   8      522.01      600.45    101.38 o 
  -7  -6   8       15.30       -4.50     35.56 o 
  -6  -6   8     1565.53     1703.55    134.41 o 
  -5  -6   8      489.67      593.88     71.64 o 
  -4  -6   8      213.82      224.20     51.07 o 
  -3  -6   8        1.23       23.06     20.27 o 
  -2  -6   8      237.94      242.49     31.38 o 
  -1  -6   8       33.63       29.20     11.30 o 
   0  -6   8     1469.30     1462.22     84.61 o 
   1  -6   8      813.41      830.12     41.22 o 
   2  -6   8        1.68       12.99     12.86 o 
   3  -6   8      205.58      239.31     50.84 o 
   4  -6   8       73.88       48.01     22.48 o 
   5  -6   8      103.23       94.70     28.36 o 
   6  -6   8       42.81       51.53     21.44 o 
 -11  -5   8       19.05       19.71     28.41 o 
 -10  -5   8      613.09      646.68     74.41 o 
  -9  -5   8      153.02      216.14     43.05 o 
  -8  -5   8      361.87      388.12     84.73 o 
  -7  -5   8      649.50      608.41     62.19 o 
  -6  -5   8      401.57      435.21     73.43 o 
  -5  -5   8     1014.42      797.68     88.41 o 
  -4  -5   8      146.71      157.99     24.21 o 
  -3  -5   8      133.04      128.40     30.60 o 
  -2  -5   8     2050.84     1967.70     59.49 o 
  -1  -5   8     1681.63     1626.97     65.79 o 
   0  -5   8       92.14       96.04     17.14 o 
   1  -5   8     1260.70     1319.52     69.27 o 
   2  -5   8      618.94      612.82     62.99 o 
   3  -5   8      312.34      316.13     34.75 o 
   4  -5   8      399.18      394.71    107.92 o 
   5  -5   8      392.61      523.11     54.81 o 
 -11  -4   8      145.03      201.84     50.66 o 
 -10  -4   8       61.44       79.60     41.84 o 
  -9  -4   8      630.12      590.89    146.63 o 
  -8  -4   8        0.75       38.62     32.68 o 
  -7  -4   8      295.48      308.64     59.71 o 
  -6  -4   8      153.55      175.56     34.70 o 
  -5  -4   8      497.17      551.98     66.45 o 
  -4  -4   8      960.34      984.21     48.01 o 
  -3  -4   8     1067.30      989.95     58.20 o 
  -2  -4   8      330.81      372.68     28.61 o 
  -1  -4   8     2401.66     2594.02     58.42 o 
   0  -4   8       45.87       76.92     15.96 o 
   1  -4   8      548.88      509.04     40.90 o 
   2  -4   8        3.71       17.60      8.80 o 
   3  -4   8     1202.86     1200.16     62.42 o 
   4  -4   8        1.80       10.18      6.89 o 
   5  -4   8     1778.53     1791.77     72.30 o 
   6  -4   8      214.25      177.87     22.36 o 
 -11  -3   8      233.84      231.99     68.93 o 
 -10  -3   8       23.31       23.29     25.76 o 
  -9  -3   8      199.16      211.35     48.99 o 
  -8  -3   8      200.00      157.75     36.54 o 
  -7  -3   8      372.40      438.90     75.22 o 
  -6  -3   8      335.75      281.78     49.97 o 
  -5  -3   8     3640.49     3627.74    164.61 o 
  -4  -3   8        0.97       15.30     12.70 o 
  -3  -3   8     2424.98     2351.18    105.85 o 
  -2  -3   8       20.08       20.07     12.62 o 
  -1  -3   8      135.08      147.68     14.22 o 
   0  -3   8        0.68       26.32     11.34 o 
   1  -3   8     1003.29     1077.34     34.54 o 
   2  -3   8      470.83      500.51     29.98 o 
   3  -3   8     4705.44     4981.92    132.72 o 
   4  -3   8      859.85      862.64     41.94 o 
   5  -3   8      488.87      487.98     21.39 o 
   6  -3   8      472.92      478.65     51.87 o 
   7  -3   8      283.56      171.76     52.56 o 
 -11  -2   8       63.25       61.04     30.72 o 
 -10  -2   8       15.68       44.84     17.29 o 
  -9  -2   8      752.61      766.56     73.72 o 
  -7  -2   8     2640.46     2700.66    168.36 o 
  -6  -2   8      218.36      309.22     52.74 o 
  -5  -2   8     2065.32     2101.62     57.16 o 
  -4  -2   8      667.92      669.82     36.44 o 
  -3  -2   8     2051.73     2042.48     48.92 o 
  -2  -2   8       64.45       71.89     11.96 o 
  -1  -2   8      579.05      589.17     28.77 o 
   0  -2   8      721.48      744.85     62.58 o 
   1  -2   8     3320.47     3393.20     73.81 o 
   2  -2   8     1411.67     1351.28     38.30 o 
   3  -2   8     1352.86     1450.18     39.19 o 
   4  -2   8     2463.75     2519.54     52.89 o 
   5  -2   8      159.44      181.03     13.65 o 
   6  -2   8       74.96       72.89     13.38 o 
   7  -2   8      629.94      612.74     43.91 o 
 -11  -1   8      438.95      461.72     89.68 o 
 -10  -1   8        1.75       17.52     24.55 o 
  -9  -1   8      984.92     1063.96     89.68 o 
  -8  -1   8      755.46      835.55     73.60 o 
  -7  -1   8      889.31      977.05     93.95 o 
  -6  -1   8     1764.44     1769.36     53.57 o 
  -5  -1   8      627.18      646.66     39.52 o 
  -4  -1   8      685.96      624.80     54.04 o 
  -3  -1   8     2271.92     2208.90     47.64 o 
  -2  -1   8     2187.81     2144.32     42.75 o 
  -1  -1   8      652.00      619.01     22.76 o 
   0  -1   8     2898.42     2918.32     52.22 o 
   1  -1   8      137.68      142.70     14.07 o 
   2  -1   8     1198.72     1243.88     34.40 o 
   3  -1   8      109.77      142.09     14.78 o 
   4  -1   8      665.49      705.78     32.16 o 
   5  -1   8      259.38      283.06     20.39 o 
   6  -1   8     1066.53     1001.29     21.41 o 
   7  -1   8       13.28       23.97      9.91 o 
   8  -1   8      788.61      849.79     77.69 o 
 -11   0   8      558.25      696.42    124.26 o 
 -10   0   8      204.52      155.21     35.10 o 
  -9   0   8      248.34      268.64     51.93 o 
  -8   0   8      331.04      320.75     36.71 o 
  -7   0   8      170.75      171.87     33.95 o 
  -6   0   8       45.93       46.67     14.45 o 
  -5   0   8      727.82      736.75     35.72 o 
  -4   0   8     2300.94     2362.33     71.61 o 
  -3   0   8     1311.82     1282.31     40.95 o 
  -2   0   8     3464.39     3552.87     61.93 o 
  -1   0   8      169.30      151.82     15.96 o 
   0   0   8      618.18      584.89     34.76 o 
   1   0   8        1.16       13.03      9.57 o 
   2   0   8     1786.13     1929.33     62.15 o 
   3   0   8       66.63       87.03     11.59 o 
   4   0   8     2188.35     2298.83     66.74 o 
   5   0   8      191.95      193.22     11.05 o 
   6   0   8     3463.90     3780.10    108.08 o 
   7   0   8      172.03      160.92      9.87 o 
   8   0   8      156.58      146.97     58.15 o 
   9   0   8       19.32       16.20     14.29 o 
 -11   1   8      188.69      147.78     42.25 o 
 -10   1   8      338.47      400.92     67.55 o 
  -9   1   8       55.38       55.45     34.81 o 
  -8   1   8      359.92      369.68     40.81 o 
  -7   1   8      592.68      561.32     58.90 o 
  -6   1   8     1812.42     1607.94    115.47 o 
  -5   1   8     1166.80     1097.17     51.63 o 
  -4   1   8     4547.40     4524.41    110.11 o 
  -3   1   8      133.02      135.33     16.22 o 
  -2   1   8      487.22      418.57     22.07 o 
  -1   1   8     2087.09     2076.20     43.81 o 
   0   1   8     2880.68     2897.73     51.64 o 
   1   1   8       34.16       34.45     11.20 o 
   2   1   8     2283.05     2231.00     52.83 o 
   3   1   8        0.38       26.98     18.40 o 
   4   1   8      723.92      747.30     32.19 o 
   5   1   8      126.17      121.62     13.39 o 
   6   1   8     2208.72     1963.71     62.85 o 
   7   1   8      154.03      137.64     38.16 o 
   8   1   8      454.97      445.24     83.11 o 
   9   1   8       11.38       46.63     31.76 o 
  10   1   8      366.04      446.80     48.76 o 
 -11   2   8       46.82       77.58     35.79 o 
 -10   2   8      238.70      180.75     35.22 o 
  -9   2   8      138.87      176.65     32.68 o 
  -8   2   8      673.29      804.89    162.71 o 
  -7   2   8      162.16      123.63     25.88 o 
  -6   2   8     2309.93     2488.96    202.68 o 
  -5   2   8      616.95      577.05     28.28 o 
  -4   2   8     1950.01     1953.79     51.01 o 
  -3   2   8      337.92      314.69     21.51 o 
  -2   2   8     2473.47     2531.18     59.26 o 
  -1   2   8      237.22      201.65     16.52 o 
   0   2   8     9233.85     9384.60    143.06 o 
   1   2   8      789.48      834.74     29.06 o 
   2   2   8       11.69       19.97      8.45 o 
   3   2   8     4188.72     4344.33     73.20 o 
   4   2   8      475.04      518.45     28.00 o 
   5   2   8      322.59      326.97      8.67 o 
   6   2   8     1741.61     1835.92    171.41 o 
   7   2   8     1609.41     1582.06    105.53 o 
   8   2   8      434.75      437.11     42.65 o 
   9   2   8      944.06      913.25    116.19 o 
  10   2   8      183.26      198.38     42.48 o 
  11   2   8      143.83      189.91     40.46 o 
 -10   3   8      452.82      341.55    110.66 o 
  -9   3   8       37.42       27.55     23.34 o 
  -8   3   8      966.27     1111.28    180.00 o 
  -7   3   8      320.75      336.25     80.75 o 
  -6   3   8      394.77      330.31     41.21 o 
  -5   3   8        6.24       19.32     13.31 o 
  -4   3   8      814.65      773.92     30.63 o 
  -3   3   8      589.03      587.05     24.88 o 
  -2   3   8     1768.97     1716.05     76.21 o 
  -1   3   8     3415.71     3536.05     63.17 o 
   0   3   8     1320.29     1223.70     45.61 o 
   1   3   8     2140.01     2214.21     45.79 o 
   2   3   8      893.51     1015.58     28.49 o 
   3   3   8     4725.34     4962.91     79.87 o 
   4   3   8     2267.24     2244.57     45.14 o 
   5   3   8     1318.98     1379.42     67.75 o 
   6   3   8      550.92      513.55     52.29 o 
   7   3   8     3902.21     3930.61    160.75 o 
   8   3   8      205.63      236.65     52.97 o 
   9   3   8      104.97      141.84     46.92 o 
  10   3   8        8.65       20.17     23.46 o 
  11   3   8      163.81      234.35     61.96 o 
 -10   4   8      451.77      503.86     96.94 o 
  -9   4   8      160.24      145.19     73.95 o 
  -8   4   8      226.91      216.02     60.23 o 
  -7   4   8       19.11       29.96     15.48 o 
  -6   4   8      936.46      951.80     50.58 o 
  -5   4   8      358.06      365.62     28.74 o 
  -4   4   8     2311.77     2327.33     83.61 o 
  -3   4   8     2512.74     2587.73     57.09 o 
  -2   4   8      132.73      143.94     24.80 o 
  -1   4   8     1677.09     1652.61     34.06 o 
   0   4   8      194.35      207.54     14.79 o 
   1   4   8     2165.17     2158.77     55.00 o 
   2   4   8      612.76      576.74     19.31 o 
   3   4   8     2622.88     2659.84     47.73 o 
   4   4   8      645.15      686.62     20.72 o 
   5   4   8     2899.82     2976.17     59.68 o 
   6   4   8      267.78      282.46     38.96 o 
   7   4   8      604.69      571.46     91.93 o 
   8   4   8       17.22       38.27     29.62 o 
   9   4   8      213.89      189.51     45.01 o 
  10   4   8        4.68       28.24     29.86 o 
  11   4   8      307.07      398.55     79.54 o 
  -9   5   8      159.77      218.38     38.90 o 
  -8   5   8      178.68      237.29     44.32 o 
  -7   5   8      285.44      274.57     78.50 o 
  -6   5   8      394.06      372.87     41.62 o 
  -5   5   8     1479.07     1523.28     65.23 o 
  -4   5   8      115.09      104.81     15.48 o 
  -3   5   8     2042.96     2070.05     54.06 o 
  -2   5   8       15.68       29.12     10.29 o 
  -1   5   8     1252.13     1328.55     50.92 o 
   0   5   8      458.65      502.55     29.52 o 
   1   5   8     2224.65     2345.74     44.87 o 
   2   5   8      225.49      252.93     16.76 o 
   3   5   8     3127.67     3200.15     55.80 o 
   4   5   8      959.90      964.49     27.02 o 
   5   5   8      801.22      805.64     31.47 o 
   6   5   8       31.84       86.09     26.28 o 
   7   5   8      526.90      654.75     75.91 o 
   8   5   8        9.35        4.03     30.60 o 
   9   5   8     1013.90      924.02    100.98 o 
  10   5   8      315.38      314.52     45.71 o 
  11   5   8      441.26      482.93     59.94 o 
  -9   6   8      385.60      562.93    105.70 o 
  -8   6   8       67.59       93.66     30.89 o 
  -7   6   8      313.86      297.02    127.52 o 
  -6   6   8       48.41       50.01     19.10 o 
  -5   6   8      368.01      362.96     36.35 o 
  -4   6   8        6.07       30.07     12.42 o 
  -3   6   8      513.33      551.92     26.31 o 
  -2   6   8      209.09      241.41     18.70 o 
  -1   6   8     1519.62     1464.23     36.57 o 
   0   6   8      427.26      427.29     20.19 o 
   1   6   8     7826.45     7947.71    100.40 o 
   2   6   8     1108.85     1169.30     37.10 o 
   3   6   8     1015.05     1058.82     30.29 o 
   4   6   8     1189.20     1168.99     35.57 o 
   5   6   8      196.15      210.39     14.75 o 
   6   6   8       68.12       92.17      9.70 o 
   7   6   8     1612.69     1587.53     95.79 o 
   8   6   8     1411.29     1468.34    110.43 o 
   9   6   8      484.38      509.45     97.81 o 
  10   6   8      954.12      938.49     97.75 o 
  11   6   8       97.32       96.43     43.52 o 
  12   6   8      250.35      276.77     73.83 o 
  -8   7   8      103.86      140.17     41.84 o 
  -7   7   8      202.23      265.93     40.52 o 
  -6   7   8        0.47       10.98     10.66 o 
  -5   7   8      276.30      273.15     28.43 o 
  -4   7   8       47.40       57.18     12.89 o 
  -3   7   8     2113.39     2177.07     95.27 o 
  -2   7   8      417.67      421.36     25.55 o 
  -1   7   8     1885.32     2025.83     75.50 o 
   0   7   8      744.78      776.40     30.76 o 
   1   7   8     2281.09     2346.12     53.24 o 
   2   7   8      835.64      852.16     31.02 o 
   3   7   8      795.47      814.45     41.75 o 
   4   7   8      395.91      427.56     24.89 o 
   5   7   8      678.88      656.87     30.49 o 
   6   7   8     3155.09     3148.78     81.24 o 
   7   7   8      894.81      899.41     94.58 o 
   8   7   8     1611.20     1588.68    119.94 o 
   9   7   8        1.58       56.20     49.91 o 
  10   7   8     1128.18     1090.30    110.95 o 
  11   7   8      305.35      388.47     76.71 o 
  12   7   8       36.77       38.90     31.24 o 
  -6   8   8       40.85       31.82     10.78 o 
  -5   8   8      860.80      846.27     64.34 o 
  -4   8   8      727.72      766.80     35.39 o 
  -3   8   8     1279.72     1385.52     53.92 o 
  -2   8   8     1954.78     2022.42    117.30 o 
  -1   8   8      154.88      157.43     16.20 o 
   0   8   8     1810.25     1839.48     62.25 o 
   1   8   8     1409.80     1396.18     49.99 o 
   2   8   8      636.16      686.31     36.29 o 
   3   8   8     1464.62     1417.91     40.41 o 
   4   8   8     4264.69     4228.58     86.55 o 
   5   8   8       24.79       37.25     11.99 o 
   6   8   8     2264.25     2452.32     66.81 o 
   7   8   8      110.40       93.08     12.58 o 
   8   8   8      625.59      640.91     67.49 o 
   9   8   8        7.95       50.49     26.22 o 
  10   8   8      385.72      368.41     71.99 o 
  11   8   8      223.39      228.01     55.10 o 
  12   8   8      123.87       99.71     58.90 o 
  -7   9   8      390.92      331.35    126.74 o 
  -6   9   8      463.95      397.98    135.27 o 
  -5   9   8       72.59       81.14     16.35 o 
  -4   9   8      753.27      750.56     53.68 o 
  -3   9   8        0.32       14.87      9.81 o 
  -2   9   8      874.22      881.80     60.99 o 
  -1   9   8       80.35       63.51     16.63 o 
   0   9   8      611.09      552.16     28.53 o 
   1   9   8       61.34       60.32     12.43 o 
   2   9   8     4559.78     4455.49     99.59 o 
   3   9   8       49.74       60.96     16.05 o 
   4   9   8     1971.05     1999.87     57.07 o 
   5   9   8      181.29      180.27     19.71 o 
   6   9   8      718.21      656.80     41.70 o 
   7   9   8       23.02       34.43      9.87 o 
   8   9   8      456.87      432.72     21.25 o 
   9   9   8      140.30      104.15     44.26 o 
  10   9   8      420.03      442.01     59.94 o 
  11   9   8       51.06       39.25     33.43 o 
  -6  10   8      710.06      550.66    200.46 o 
  -5  10   8        1.99       22.70     19.80 o 
  -4  10   8      147.98      139.37     28.97 o 
  -3  10   8        0.03        3.22      9.71 o 
  -2  10   8      768.65      773.00     40.34 o 
  -1  10   8       19.33       26.46     12.57 o 
   0  10   8     2023.86     2078.98     75.70 o 
   1  10   8      144.76      138.18     19.57 o 
   2  10   8     1126.57     1044.79     48.71 o 
   3  10   8      177.45      149.89     15.46 o 
   4  10   8      755.90      765.86     43.81 o 
   5  10   8        1.11       11.66     12.67 o 
   6  10   8     1050.23     1007.03     44.88 o 
   7  10   8      257.62      226.97     20.54 o 
   8  10   8      604.08      649.58     56.46 o 
   9  10   8      334.73      308.35     47.15 o 
  10  10   8      158.21       67.32     38.04 o 
  11  10   8      334.15      254.52     65.94 o 
  -5  11   8        0.02       20.46     14.99 o 
  -4  11   8      373.45      311.00     90.55 o 
  -3  11   8        0.07       23.55     13.62 o 
  -2  11   8     1171.51     1138.97     66.39 o 
  -1  11   8      393.49      297.79     41.29 o 
   0  11   8     1157.62     1104.55     63.79 o 
   1  11   8      477.80      453.34     36.77 o 
   2  11   8      871.42      880.79     42.74 o 
   3  11   8       39.54       52.57     15.60 o 
   4  11   8     2430.82     2305.39    109.42 o 
   5  11   8      169.76      176.96     24.63 o 
   6  11   8      599.95      618.41     72.24 o 
   7  11   8      711.08      723.32     49.27 o 
   8  11   8      349.96      311.73     45.73 o 
   9  11   8      527.09      572.38     75.27 o 
  10  11   8       19.97       44.73     39.02 o 
  11  11   8      202.43      158.44     49.91 o 
  -4  12   8      418.23      311.58    143.17 o 
  -3  12   8      184.10      139.42     38.67 o 
  -2  12   8      248.08      227.56     39.68 o 
  -1  12   8      685.88      635.02     53.46 o 
   0  12   8      451.04      443.83     45.53 o 
   1  12   8      148.03      141.90     18.22 o 
   2  12   8      443.84      432.71     61.72 o 
   3  12   8      850.63      836.61     64.46 o 
   4  12   8      865.72      788.59     69.12 o 
   5  12   8        2.57       20.67     16.92 o 
   6  12   8       14.83       27.93     12.23 o 
   7  12   8      993.28      919.39     48.61 o 
   8  12   8        1.50       45.18     17.41 o 
   9  12   8      358.59      356.48     92.45 o 
  10  12   8      106.70       53.43     41.67 o 
  -2  13   8       51.65       69.05     29.16 o 
  -1  13   8      155.54      161.68     35.24 o 
   0  13   8      157.53      135.47     20.08 o 
   1  13   8      550.98      565.69     68.50 o 
   2  13   8      124.76      114.23     25.12 o 
   3  13   8     1137.34     1124.75    100.91 o 
   4  13   8       69.54       76.60     18.19 o 
   5  13   8      148.48      163.19     37.13 o 
   6  13   8      192.22      183.62     24.11 o 
   7  13   8      441.76      411.52     34.28 o 
   8  13   8        0.81       49.03     38.18 o 
   9  13   8      620.81      599.59    113.20 o 
  10  13   8      186.80      187.26     50.78 o 
  -1  14   8      394.80      440.23     83.00 o 
   0  14   8        1.59       17.00     15.99 o 
   1  14   8      833.39      773.01     49.87 o 
   3  14   8      667.97      612.68     54.94 o 
   4  14   8       85.43       64.70     18.14 o 
   5  14   8      427.28      352.79     53.47 o 
   6  14   8        3.68       49.17     24.26 o 
   7  14   8       14.86       40.73     20.78 o 
   8  14   8       29.13       36.00     25.27 o 
   9  14   8      688.22      680.11    128.70 o 
   2  15   8        0.32       12.34     14.21 o 
   3  15   8      316.29      212.49     45.50 o 
   4  15   8      105.51       90.20     22.47 o 
   5  15   8      327.58      330.59     57.50 o 
   6  15   8      127.50      147.99     29.55 o 
   7  15   8       20.76       55.06     21.33 o 
  -5 -10   9       36.22       26.51     31.30 o 
  -4 -10   9      163.21      120.00     54.64 o 
  -3 -10   9        3.74       68.53     44.55 o 
  -7  -9   9       45.93       74.81     38.33 o 
  -6  -9   9      204.26      127.32     57.98 o 
  -5  -9   9       17.91       45.13     44.50 o 
  -4  -9   9      244.32      305.24     67.26 o 
  -3  -9   9       36.79       66.45     35.62 o 
  -2  -9   9      218.58      313.71     76.94 o 
  -1  -9   9      755.96      916.76    162.25 o 
   0  -9   9        0.68       15.97     28.53 o 
  -9  -8   9       81.02       99.88     47.03 o 
  -8  -8   9      180.13      121.38     49.11 o 
  -7  -8   9      267.44      285.88     65.24 o 
  -6  -8   9       67.32       64.73     39.13 o 
  -5  -8   9      124.92       98.33     35.27 o 
  -4  -8   9      223.96      228.12     49.80 o 
  -3  -8   9      753.07      712.33     82.88 o 
  -2  -8   9        7.94       40.69     23.05 o 
  -1  -8   9      609.41      542.07    141.15 o 
   0  -8   9      310.31      314.58     61.79 o 
   1  -8   9      290.60      371.18     69.05 o 
   2  -8   9       52.69       60.81     28.82 o 
  -9  -7   9       34.71       49.51     31.76 o 
  -8  -7   9      211.31      233.71     47.72 o 
  -7  -7   9      588.54      730.77     91.24 o 
  -6  -7   9        1.08       50.89     32.39 o 
  -5  -7   9      856.34      996.76     94.98 o 
  -4  -7   9        3.73       51.53     50.09 o 
  -3  -7   9      475.72      452.44     81.61 o 
  -2  -7   9        0.03       20.38     18.56 o 
  -1  -7   9      616.95      574.98     70.29 o 
   0  -7   9      313.39      339.77     55.22 o 
   1  -7   9      695.00      582.07     68.88 o 
   2  -7   9       78.20      109.85     38.27 o 
   3  -7   9      351.34      358.55     67.32 o 
   4  -7   9      295.88      254.58     69.80 o 
 -10  -6   9       54.36       44.55     27.09 o 
  -9  -6   9      336.24      379.71     71.30 o 
  -8  -6   9       30.65       12.51     31.99 o 
  -7  -6   9     1780.50     1805.63    165.82 o 
  -6  -6   9      435.53      431.06     81.04 o 
  -5  -6   9      284.36      259.65     56.89 o 
  -4  -6   9        0.19       38.62     38.33 o 
  -3  -6   9      375.71      403.28     65.59 o 
  -2  -6   9       10.59       30.70     21.19 o 
  -1  -6   9      799.38      815.36     53.72 o 
   0  -6   9      636.11      582.83    132.74 o 
   1  -6   9      441.46      486.84     53.53 o 
   2  -6   9      391.49      433.65     63.05 o 
   3  -6   9       22.36       17.64     32.97 o 
   4  -6   9      176.50      216.65     33.66 o 
   5  -6   9      121.55      133.95     36.25 o 
 -10  -5   9       34.58       61.21     29.74 o 
  -9  -5   9      422.91      376.71     71.18 o 
  -8  -5   9      409.47      395.27     57.52 o 
  -7  -5   9       64.04       60.11     32.28 o 
  -6  -5   9      386.33      424.03     54.01 o 
  -5  -5   9      425.14      462.53     90.72 o 
  -4  -5   9      132.76       95.73     39.71 o 
  -3  -5   9      458.14      529.58     68.73 o 
  -2  -5   9     1009.46     1113.38     70.24 o 
  -1  -5   9      205.39      234.75     26.84 o 
   0  -5   9      728.88      750.25     46.51 o 
   1  -5   9        0.98       36.13     20.15 o 
   2  -5   9     1120.19     1022.92     73.37 o 
   3  -5   9      252.26      339.77     64.73 o 
   4  -5   9      363.09      348.01     74.70 o 
   5  -5   9       34.04       45.13     18.73 o 
 -11  -4   9      230.51      334.00     69.05 o 
 -10  -4   9      239.40      311.47     59.54 o 
  -9  -4   9       87.15      115.39     45.53 o 
  -8  -4   9      307.75      392.10     74.98 o 
  -7  -4   9      195.71      271.41     45.36 o 
  -6  -4   9      220.92      240.69     45.07 o 
  -5  -4   9      513.16      584.20     68.41 o 
  -4  -4   9     1372.93     1560.73     88.01 o 
  -3  -4   9        5.79       25.41     21.14 o 
  -2  -4   9     1208.93     1243.09     59.39 o 
  -1  -4   9       16.40       29.14     10.76 o 
   0  -4   9       88.33       69.03     10.50 o 
   1  -4   9      218.53      215.83     19.62 o 
   2  -4   9     2198.04     2094.27     76.74 o 
   3  -4   9       70.53       71.39     11.24 o 
   4  -4   9      997.62      909.93     40.89 o 
   5  -4   9      159.74      125.53     40.92 o 
   6  -4   9      515.56      538.03     48.70 o 
 -11  -3   9      202.14      162.42     42.07 o 
 -10  -3   9      110.40      132.85     37.06 o 
  -9  -3   9      296.10      338.50     68.82 o 
  -8  -3   9      800.38      757.74     86.97 o 
  -7  -3   9      811.80      854.00     70.49 o 
  -6  -3   9     1111.64     1136.12     63.17 o 
  -5  -3   9      363.76      232.04     52.51 o 
  -4  -3   9     2302.54     2192.03     83.60 o 
  -3  -3   9       11.16       18.46     11.55 o 
  -2  -3   9      237.95      221.36     18.95 o 
  -1  -3   9      160.90      150.90     15.16 o 
   0  -3   9     2109.57     2264.61     58.41 o 
   1  -3   9       13.21       14.05      8.56 o 
   2  -3   9     2264.28     2286.41     59.09 o 
   3  -3   9      231.50      253.67     21.32 o 
   4  -3   9     1129.86     1143.70     50.74 o 
   5  -3   9      244.89      235.01     24.45 o 
   6  -3   9       86.58       81.84     18.79 o 
 -11  -2   9      261.55      186.80     83.11 o 
 -10  -2   9      347.02      433.25     45.94 o 
  -9  -2   9       16.85       10.09     26.28 o 
  -8  -2   9      932.09      991.00    108.13 o 
  -7  -2   9       73.15       36.77     30.60 o 
  -6  -2   9      374.18      434.40    109.68 o 
  -5  -2   9     1562.49     1530.30     92.04 o 
  -4  -2   9      748.09      748.66     43.28 o 
  -3  -2   9        0.18       32.72     11.09 o 
  -2  -2   9     3074.03     3170.32     78.52 o 
  -1  -2   9      843.42      918.73     38.82 o 
   0  -2   9     2713.17     2557.93     56.34 o 
   1  -2   9     1425.43     1393.37     57.44 o 
   2  -2   9      357.32      337.28     23.56 o 
   3  -2   9      627.24      611.01     36.07 o 
   4  -2   9     1376.44     1349.97     72.67 o 
   5  -2   9      118.16      111.78     12.83 o 
   6  -2   9      516.59      559.26     49.29 o 
 -11  -1   9       17.71       42.02     19.88 o 
 -10  -1   9      364.70      369.10     65.76 o 
  -9  -1   9       66.89       87.95     31.99 o 
  -8  -1   9      229.17      154.64     31.18 o 
  -7  -1   9      347.76      395.21     66.63 o 
  -6  -1   9      251.82      227.84     44.03 o 
  -5  -1   9      266.21      250.26     41.21 o 
  -4  -1   9     1636.49     1644.88     51.11 o 
  -3  -1   9     1419.48     1411.81     65.40 o 
  -2  -1   9     1646.44     1657.49     51.91 o 
  -1  -1   9     4548.55     4431.20    110.65 o 
   0  -1   9      365.11      401.62     23.16 o 
   1  -1   9     1742.25     1721.55     49.26 o 
   2  -1   9        9.27       30.25     12.41 o 
   3  -1   9      218.24      212.74     14.29 o 
   4  -1   9     1894.84     1897.61     41.81 o 
   5  -1   9     1125.60     1185.37     46.76 o 
   6  -1   9        4.46       13.21      5.17 o 
   7  -1   9     1065.98     1148.86    101.50 o 
 -11   0   9      168.66      156.71     44.21 o 
 -10   0   9      261.90      224.09     71.64 o 
  -9   0   9      387.35      375.21     41.50 o 
  -8   0   9      181.78      257.86     49.68 o 
  -7   0   9       29.38       45.65     34.52 o 
  -6   0   9     1412.39     1357.50     60.17 o 
  -5   0   9     1954.64     1984.06     90.75 o 
  -4   0   9      499.00      434.08     26.06 o 
  -3   0   9     2248.23     2162.54     58.25 o 
  -2   0   9      506.12      460.17     20.54 o 
  -1   0   9      376.38      399.19     21.08 o 
   0   0   9      140.00      121.37     12.56 o 
   1   0   9      726.98      709.87     22.50 o 
   2   0   9      647.42      654.15     22.64 o 
   3   0   9     1122.19     1151.01     44.85 o 
   4   0   9      214.65      222.63     20.10 o 
   5   0   9     1708.98     1841.85     67.89 o 
   6   0   9      121.00      131.74     15.51 o 
   7   0   9       99.12       79.98     15.71 o 
   8   0   9        4.19       32.51     20.46 o 
 -10   1   9       47.10       54.29     25.30 o 
  -9   1   9       32.71       47.38     24.38 o 
  -8   1   9      351.69      383.74     80.92 o 
  -7   1   9     1085.09     1146.15     86.28 o 
  -6   1   9      271.89      255.96     42.36 o 
  -5   1   9     3344.05     3265.99    107.77 o 
  -4   1   9      313.33      316.49     32.30 o 
  -3   1   9      965.92      930.67     49.22 o 
  -2   1   9      321.44      311.94     18.90 o 
  -1   1   9     3803.99     3776.48     72.08 o 
   0   1   9     1066.34     1068.88     32.99 o 
   1   1   9     4246.65     4486.09     82.46 o 
   2   1   9       36.76       46.75     19.59 o 
   3   1   9     1676.42     1780.22     47.77 o 
   4   1   9      131.68      142.72     15.84 o 
   5   1   9      628.96      627.42     28.82 o 
   6   1   9        0.32        5.14      2.37 o 
   7   1   9      593.31      481.84    129.80 o 
   8   1   9        7.59       16.20     20.12 o 
   9   1   9      646.61      595.90     56.83 o 
 -10   2   9      128.48      165.93     40.46 o 
  -9   2   9      307.21      288.64     42.30 o 
  -8   2   9        2.88       32.05     24.67 o 
  -7   2   9     1335.04     1347.36     99.31 o 
  -6   2   9      307.07      311.85     31.65 o 
  -5   2   9      438.02      498.51     39.30 o 
  -4   2   9       29.60       39.37     12.25 o 
  -3   2   9      464.32      502.20     23.58 o 
  -2   2   9       47.99       62.27      8.90 o 
  -1   2   9     5734.70     5905.61    162.32 o 
   0   2   9     1456.17     1452.77     39.54 o 
   1   2   9     2645.77     2725.20     54.78 o 
   2   2   9      806.14      816.57     25.26 o 
   3   2   9      496.44      495.51     17.08 o 
   4   2   9      181.66      165.53     16.46 o 
   5   2   9     1391.70     1464.69     37.02 o 
   6   2   9      144.84      187.71     35.07 o 
   7   2   9      626.18      524.55     37.51 o 
   8   2   9     1740.08     1743.03    130.08 o 
   9   2   9       84.32       85.59     31.18 o 
  10   2   9      435.80      511.52     95.45 o 
 -10   3   9        0.66       12.62     22.13 o 
  -9   3   9      742.25      859.76    175.79 o 
  -8   3   9      141.41      151.93     47.15 o 
  -7   3   9      979.35      978.20     89.28 o 
  -6   3   9       57.65       50.05     19.91 o 
  -5   3   9      964.28     1038.43     52.18 o 
  -4   3   9       33.76       39.04     10.95 o 
  -3   3   9     2916.30     2924.11     86.51 o 
  -2   3   9     2821.45     2962.35     59.95 o 
  -1   3   9     4435.32     4430.80     82.90 o 
   0   3   9     1043.96     1076.20     47.08 o 
   1   3   9      124.32      146.88     15.34 o 
   2   3   9      708.58      675.42     23.04 o 
   3   3   9      257.16      244.23     17.27 o 
   4   3   9      689.65      741.56     29.25 o 
   5   3   9     1009.96      948.00     36.40 o 
   6   3   9     2298.41     2059.99    246.37 o 
   7   3   9      103.11       74.75     17.32 o 
   8   3   9      916.32      874.63     93.54 o 
   9   3   9        4.25       40.81     24.50 o 
  10   3   9      203.12      184.26     34.75 o 
  11   3   9        8.91       -7.38     18.67 o 
  -9   4   9      196.83      243.34     40.00 o 
  -8   4   9       23.35       28.76     26.17 o 
  -7   4   9      545.83      609.16    110.14 o 
  -6   4   9      311.89      332.08     45.06 o 
  -5   4   9     1366.20     1442.80     65.03 o 
  -4   4   9     2766.15     2849.03     82.05 o 
  -3   4   9      659.45      597.26     54.74 o 
  -2   4   9     2038.88     1861.65     52.67 o 
  -1   4   9      699.77      733.71     26.53 o 
   0   4   9     2812.11     2945.44     59.03 o 
   1   4   9     2367.22     2351.31     68.16 o 
   2   4   9     1300.53     1328.39     38.33 o 
   3   4   9     1072.36     1051.83     37.87 o 
   4   4   9     3294.97     3193.08     75.60 o 
   5   4   9      119.26       99.08     12.12 o 
   6   4   9      590.23      616.58    110.20 o 
   7   4   9        7.57       38.31     15.37 o 
   8   4   9      575.65      608.93     58.56 o 
   9   4   9       24.65        5.94     27.90 o 
  10   4   9      448.89      484.66     58.27 o 
  11   4   9       15.43       37.29     35.45 o 
  -9   5   9      322.40      380.63     93.95 o 
  -8   5   9      141.45      123.00     38.79 o 
  -7   5   9      235.79      292.16     60.58 o 
  -6   5   9      931.18     1056.13     85.04 o 
  -5   5   9        3.73       21.52     10.69 o 
  -4   5   9     1218.63     1301.72     93.64 o 
  -3   5   9       89.44       80.72     16.04 o 
  -2   5   9     1522.67     1624.65     48.04 o 
  -1   5   9       15.54       37.32     12.98 o 
   0   5   9     1725.40     1741.90     44.01 o 
   1   5   9      672.74      686.60     25.23 o 
   2   5   9     6322.36     6242.23    113.04 o 
   3   5   9     1599.74     1677.68     57.23 o 
   4   5   9      500.29      577.81     29.36 o 
   5   5   9        8.28       26.52     15.53 o 
   6   5   9      477.00      461.65     50.70 o 
   7   5   9        8.00       34.93     31.07 o 
   8   5   9      955.55      849.38    173.66 o 
   9   5   9      237.81      221.21     86.80 o 
  10   5   9      612.45      623.51    112.97 o 
  11   5   9      202.61      124.78     95.68 o 
  -8   6   9      894.45     1066.38     98.33 o 
  -7   6   9        5.72       59.08     32.22 o 
  -6   6   9      164.82      246.46     51.15 o 
  -5   6   9        6.17       28.32     14.40 o 
  -4   6   9     1315.19     1353.72     37.67 o 
  -3   6   9       12.68       28.25     15.96 o 
  -2   6   9      820.23      844.96     37.12 o 
  -1   6   9        2.89       17.63     10.84 o 
   0   6   9     3857.73     4030.13     83.02 o 
   1   6   9      112.54       98.20     13.94 o 
   2   6   9     1059.64     1052.82     35.15 o 
   3   6   9      368.29      386.10     22.16 o 
   4   6   9      276.31      264.72     23.87 o 
   5   6   9       18.36       24.48      7.47 o 
   6   6   9     1353.21     1473.50     54.33 o 
   7   6   9      960.05     1083.04    148.18 o 
   8   6   9      344.80      355.56     48.76 o 
   9   6   9      659.79      745.18     78.90 o 
  10   6   9       71.89       48.01     29.74 o 
  11   6   9      257.48      211.52     52.22 o 
  -8   7   9      745.17      967.54    228.12 o 
  -7   7   9        0.98       26.28     27.26 o 
  -6   7   9      281.90      340.17     53.83 o 
  -5   7   9        1.10       16.27     11.77 o 
  -4   7   9     3849.33     4028.82     86.17 o 
  -3   7   9      180.38      152.01     33.52 o 
  -2   7   9     1572.10     1629.32     52.20 o 
  -1   7   9      481.37      497.80     26.17 o 
   0   7   9      957.24      963.93     38.63 o 
   1   7   9       34.09       33.73     11.43 o 
   2   7   9     2743.94     2745.92     69.15 o 
   3   7   9       90.76      123.79     15.57 o 
   4   7   9     2008.78     1906.50     44.90 o 
   5   7   9      833.49      833.56     39.69 o 
   6   7   9      106.13      136.85     19.19 o 
   7   7   9     1824.65     1869.08    128.82 o 
   8   7   9        2.22       -1.67     35.04 o 
   9   7   9      337.15      239.77     57.46 o 
  10   7   9        8.05       14.58     29.91 o 
  11   7   9      826.34      771.52    140.00 o 
  -7   8   9       32.73       36.43     37.81 o 
  -6   8   9      658.57      670.14     44.93 o 
  -5   8   9      156.45      133.59     28.05 o 
  -4   8   9      867.06      875.33     75.11 o 
  -3   8   9      734.24      908.79     62.12 o 
  -2   8   9        8.19       17.43      9.26 o 
  -1   8   9      769.94      773.17     50.79 o 
   0   8   9      982.57     1016.84     57.11 o 
   1   8   9     1112.16     1151.57     50.52 o 
   2   8   9     1606.35     1573.78     56.99 o 
   3   8   9     1521.00     1448.12     53.75 o 
   4   8   9       17.80       15.23      7.92 o 
   5   8   9     2832.21     2862.68     76.69 o 
   6   8   9       10.68       14.97      6.27 o 
   7   8   9     1559.79     1542.77     58.19 o 
   8   8   9        7.54       14.64     35.96 o 
   9   8   9      588.81      647.43    104.78 o 
  10   8   9        2.22        1.73     30.14 o 
  11   8   9     1307.90     1352.03    230.26 o 
  -6   9   9      281.22      233.71     95.73 o 
  -5   9   9      394.69      392.19     67.56 o 
  -4   9   9        1.21       20.04     10.35 o 
  -3   9   9      397.17      389.18     50.44 o 
  -2   9   9      383.39      404.15     47.98 o 
  -1   9   9      627.42      598.99     70.01 o 
   0   9   9      112.23      111.05     15.81 o 
   1   9   9     3122.21     2949.34     70.55 o 
   2   9   9       93.51       99.22     14.28 o 
   3   9   9      100.29      121.69     14.48 o 
   4   9   9       16.60       35.15     12.98 o 
   5   9   9      425.75      402.89     35.66 o 
   6   9   9        2.72       22.39      9.86 o 
   7   9   9     1416.50     1306.95     69.77 o 
   8   9   9      273.38      269.33     35.76 o 
   9   9   9      543.85      476.54     63.17 o 
  10   9   9      126.64      122.77     40.00 o 
  11   9   9      356.20      311.75     69.51 o 
  -6  10   9       28.55       45.01     24.38 o 
  -5  10   9      179.96      130.72     38.73 o 
  -4  10   9       29.84       50.34     17.22 o 
  -3  10   9      562.58      547.19     51.24 o 
  -2  10   9      214.33      174.28     21.34 o 
  -1  10   9     2227.68     2080.25    114.02 o 
   0  10   9       95.47      102.84     15.21 o 
   1  10   9     1179.39     1157.87     65.16 o 
   2  10   9      300.40      291.67     24.47 o 
   3  10   9       18.90       52.02     17.14 o 
   4  10   9      128.96      102.03     15.27 o 
   5  10   9      950.37      999.85     38.75 o 
   6  10   9      119.75      132.60     21.46 o 
   7  10   9      703.19      706.87     27.18 o 
   8  10   9      635.75      644.12     66.29 o 
   9  10   9      190.31      174.23     36.02 o 
  10  10   9      415.52      546.28     70.95 o 
  11  10   9       24.45       54.52     36.08 o 
  -5  11   9      134.64      102.02     35.45 o 
  -4  11   9        3.54       18.14      9.51 o 
  -3  11   9      541.49      574.38     47.92 o 
  -2  11   9      293.55      278.72     48.31 o 
  -1  11   9      849.99      801.08     72.91 o 
   0  11   9      374.71      335.49     50.34 o 
   1  11   9      219.50      208.09     24.81 o 
   2  11   9       58.57       76.81     19.24 o 
   3  11   9     1528.39     1570.49     98.96 o 
   4  11   9      249.17      236.87     19.82 o 
   5  11   9      161.10      152.54     19.01 o 
   6  11   9      678.87      692.22     31.78 o 
   7  11   9      622.84      579.60     49.86 o 
   8  11   9      484.14      449.14     45.91 o 
   9  11   9      148.13      141.90     46.17 o 
  10  11   9      279.73      192.45     53.43 o 
  -3  12   9      330.15      313.83     81.73 o 
  -2  12   9      324.77      299.47     37.96 o 
  -1  12   9      115.42      124.15     18.94 o 
   0  12   9       15.14       57.94     19.03 o 
   1  12   9      678.73      709.71     41.88 o 
   2  12   9      584.10      602.77     82.88 o 
   3  12   9      719.39      791.68     71.13 o 
   4  12   9     1415.24     1395.34     98.04 o 
   5  12   9       63.58       51.05     19.16 o 
   6  12   9       56.05       84.95     17.91 o 
   7  12   9       15.50       13.87     15.07 o 
   8  12   9      500.59      484.80     46.48 o 
   9  12   9       93.53      102.77     40.63 o 
  10  12   9      732.71      871.98    157.92 o 
  -2  13   9      128.17      173.83     43.23 o 
  -1  13   9      129.13      170.60     25.95 o 
   0  13   9      253.65      263.47     28.03 o 
   1  13   9      486.51      489.34     60.49 o 
   2  13   9      964.68      976.60     79.36 o 
   3  13   9        2.15       24.60     16.99 o 
   4  13   9      579.65      580.46     57.86 o 
   5  13   9      126.11      154.05     22.27 o 
   6  13   9       24.62       25.82     14.49 o 
   7  13   9        6.91       18.77     13.09 o 
   8  13   9      955.57      957.59     61.15 o 
   9  13   9       18.84       38.56     34.24 o 
   0  14   9      637.27      571.85     86.27 o 
   1  14   9        5.95       29.39     32.16 o 
   2  14   9      347.94      268.02     55.61 o 
   3  14   9       52.24       52.46     14.10 o 
   4  14   9      722.47      699.96     54.18 o 
   5  14   9       35.90       38.55     15.62 o 
   6  14   9      260.28      239.68     36.13 o 
   7  14   9      334.82      304.36     47.82 o 
   8  14   9      791.58      678.90    124.96 o 
   2  15   9      169.73      106.38     43.58 o 
   3  15   9       42.09       48.14     24.15 o 
   4  15   9      318.59      284.61     42.42 o 
   5  15   9      164.76      164.91     33.66 o 
   6  15   9      253.88      292.66     44.39 o 
  -5  -9  10      235.06      195.50     60.46 o 
  -4  -9  10      105.19      113.77     55.16 o 
  -3  -9  10      172.80      131.06     48.88 o 
  -2  -9  10      602.09      322.01    165.24 o 
  -7  -8  10      311.60      292.56     71.18 o 
  -6  -8  10      201.42      206.97     52.68 o 
  -5  -8  10        8.03       19.19     32.33 o 
  -4  -8  10      310.13      400.97     78.44 o 
  -3  -8  10       14.78       52.16     44.90 o 
  -2  -8  10      264.43      272.62     62.82 o 
  -1  -8  10        5.61       38.90     31.47 o 
   0  -8  10      552.14      550.08    105.76 o 
   1  -8  10       30.61       13.43     25.88 o 
  -8  -7  10      502.06      568.41    106.80 o 
  -7  -7  10       54.39       61.50     38.27 o 
  -5  -7  10      207.07      183.46     49.74 o 
  -4  -7  10      571.54      573.65     76.66 o 
  -3  -7  10       35.60       53.14     26.11 o 
  -2  -7  10      194.14      153.66     48.64 o 
  -1  -7  10       60.09       32.51     35.22 o 
   0  -7  10     2497.98     2488.85     93.95 o 
   1  -7  10       16.32       47.55     32.45 o 
   2  -7  10      306.07      289.62     67.09 o 
  -9  -6  10        0.16       17.18     30.66 o 
  -8  -6  10      531.41      595.04     72.85 o 
  -7  -6  10       60.44       93.49     46.92 o 
  -6  -6  10      403.70      373.71     48.30 o 
  -5  -6  10      382.29      341.15     74.87 o 
  -4  -6  10      764.05      759.93     85.88 o 
  -3  -6  10       34.36        1.15     33.49 o 
  -2  -6  10     1492.51     1395.54    115.50 o 
  -1  -6  10      862.47      832.34     79.16 o 
   0  -6  10     1369.86     1172.35    122.65 o 
   1  -6  10        1.99       29.57     45.01 o 
   2  -6  10      159.70      313.02     64.55 o 
   3  -6  10       71.12       57.18     26.17 o 
   4  -6  10       97.06       82.42     34.87 o 
 -10  -5  10      274.10      245.18     60.52 o 
  -9  -5  10       88.49      135.16     43.46 o 
  -8  -5  10      232.35      252.33     52.91 o 
  -7  -5  10      108.32       81.73     33.60 o 
  -6  -5  10      250.14      221.73     60.29 o 
  -5  -5  10       36.81       67.61     37.81 o 
  -4  -5  10     1105.08      952.38    106.17 o 
  -3  -5  10      637.49      583.85     62.71 o 
  -2  -5  10      105.05      126.05     49.91 o 
  -1  -5  10      480.99      499.15     40.16 o 
   0  -5  10       32.03       25.14     46.77 o 
   1  -5  10        1.01       21.07     15.36 o 
   2  -5  10      398.51      337.46     57.75 o 
   3  -5  10      280.11      285.99     37.46 o 
   4  -5  10       37.60       33.95     18.90 o 
   5  -5  10      314.56      286.80     55.10 o 
 -10  -4  10       80.15       75.85     37.92 o 
  -9  -4  10      206.01      213.83     36.89 o 
  -8  -4  10      472.95      467.95     64.67 o 
  -7  -4  10       81.10      109.74     38.50 o 
  -6  -4  10      530.47      472.21     90.55 o 
  -5  -4  10     1005.26     1156.01     98.50 o 
  -4  -4  10      199.49      191.81     48.41 o 
  -3  -4  10     1160.69     1168.57     94.18 o 
  -2  -4  10       27.67       56.33     18.33 o 
  -1  -4  10      120.77      155.27     25.88 o 
   0  -4  10       39.18       35.66     16.29 o 
   1  -4  10      332.16      377.14     38.82 o 
   2  -4  10      592.97      477.79     49.26 o 
   3  -4  10      891.38      882.18     44.86 o 
   4  -4  10      175.54      150.35     27.78 o 
   5  -4  10      236.18      280.46     48.53 o 
 -10  -3  10       73.08       86.80     36.31 o 
  -9  -3  10      224.98      195.27     40.98 o 
  -8  -3  10      132.90      149.10     38.56 o 
  -7  -3  10     1981.88     2004.01    195.50 o 
  -6  -3  10      205.72      191.99     42.48 o 
  -5  -3  10     1251.32     1311.74    101.73 o 
  -4  -3  10       27.97       91.81     47.20 o 
  -3  -3  10      618.83      737.15     71.11 o 
  -2  -3  10      221.82      244.51     27.73 o 
  -1  -3  10     1805.88     1825.29     95.39 o 
   0  -3  10      117.66      121.56     13.40 o 
   1  -3  10     1830.61     1866.29     64.98 o 
   2  -3  10       35.71       25.51      9.82 o 
   3  -3  10      835.16      891.13     45.51 o 
   4  -3  10       95.39       87.25     14.66 o 
   5  -3  10      221.48      233.08     30.37 o 
 -10  -2  10      128.35      100.58     45.36 o 
  -9  -2  10      594.88      502.41    115.33 o 
  -8  -2  10        5.49       14.93     29.28 o 
  -7  -2  10     2130.21     2211.56    321.73 o 
  -6  -2  10      199.10      212.04     66.28 o 
  -5  -2  10       48.76       32.39     31.76 o 
  -4  -2  10       16.06       18.36     17.46 o 
  -3  -2  10     1487.13     1495.73     59.06 o 
  -2  -2  10       20.22       34.79     17.49 o 
  -1  -2  10      957.59      949.54     45.35 o 
   0  -2  10     2062.47     1962.69     79.26 o 
   1  -2  10      324.75      344.47     23.02 o 
   2  -2  10      780.27      781.33     42.21 o 
   3  -2  10      591.80      546.05     24.58 o 
   4  -2  10       11.31       28.86      9.43 o 
   5  -2  10      478.79      487.19     42.70 o 
   6  -2  10      470.54      473.21     39.22 o 
 -10  -1  10        1.85        5.65     20.69 o 
  -9  -1  10      319.57      355.50     92.62 o 
  -8  -1  10       38.75       31.99     25.24 o 
  -7  -1  10      801.86      826.27     71.81 o 
  -6  -1  10      117.02       87.26     44.73 o 
  -5  -1  10      256.64      251.47     45.88 o 
  -4  -1  10      445.30      465.37     55.22 o 
  -3  -1  10     1507.06     1459.56     43.78 o 
  -2  -1  10     1277.76     1286.01     45.95 o 
  -1  -1  10      246.46      219.95     16.94 o 
   0  -1  10     1413.14     1409.88     39.81 o 
   1  -1  10      150.90      162.51     13.91 o 
   2  -1  10      281.54      264.39     19.82 o 
   3  -1  10      493.82      514.04     26.86 o 
   4  -1  10      339.26      393.19     24.70 o 
   5  -1  10       35.33       28.85     12.45 o 
   6  -1  10     1345.94     1265.02     53.01 o 
   7  -1  10      149.81       82.42     32.28 o 
 -10   0  10       67.78       41.04     22.77 o 
  -9   0  10      148.55      143.92     31.76 o 
  -8   0  10      169.79      193.48     48.41 o 
  -7   0  10      605.06      653.25    153.14 o 
  -6   0  10     1428.89     1368.11    107.09 o 
  -5   0  10      344.49      383.11     46.12 o 
  -4   0  10     2835.38     2836.22     97.09 o 
  -3   0  10      483.50      457.92     37.07 o 
  -2   0  10     1141.30     1091.97     46.01 o 
  -1   0  10      219.65      226.83     21.95 o 
   0   0  10     2478.32     2464.59     68.53 o 
   1   0  10      199.75      222.69     16.89 o 
   2   0  10     1017.12     1108.81     42.37 o 
   3   0  10      400.85      362.53     22.95 o 
   4   0  10     1331.63     1323.75     43.47 o 
   5   0  10       92.08       85.12     11.24 o 
   6   0  10      354.12      305.48     15.64 o 
   7   0  10        0.67       20.00     14.99 o 
   8   0  10      228.23      267.26     26.57 o 
 -10   1  10       43.28       30.37     17.58 o 
  -9   1  10      330.61      326.97     58.44 o 
  -8   1  10      617.12      724.08     68.30 o 
  -7   1  10       96.10       89.28     31.41 o 
  -6   1  10     1434.96     1493.53    106.86 o 
  -5   1  10       11.92       30.53     18.41 o 
  -4   1  10      179.22      195.53     34.50 o 
  -3   1  10      375.97      357.46     26.70 o 
  -2   1  10     3184.81     3102.66     91.78 o 
  -1   1  10      256.69      271.93     20.27 o 
   0   1  10     2480.50     2627.68     66.25 o 
   1   1  10      117.59      145.03     16.99 o 
   2   1  10     2002.17     1916.55     47.97 o 
   3   1  10      283.53      282.98     21.09 o 
   4   1  10     1103.21     1075.02     47.69 o 
   5   1  10        9.49       15.70      5.82 o 
   6   1  10      972.89     1005.85     39.71 o 
   7   1  10       42.17       42.50     16.63 o 
   8   1  10      736.52      616.71     60.17 o 
   9   1  10      239.93      145.07     58.50 o 
 -10   2  10      271.05      341.67     67.38 o 
  -9   2  10       60.48       49.51     25.13 o 
  -8   2  10      529.52      596.94     64.73 o 
  -7   2  10      178.93      156.48     40.75 o 
  -6   2  10      560.95      608.19     52.08 o 
  -5   2  10      142.87      119.86     25.43 o 
  -4   2  10     1960.61     1907.00     83.81 o 
  -3   2  10      620.12      604.46     34.81 o 
  -2   2  10     1659.13     1543.75     68.99 o 
  -1   2  10        9.11       41.54     13.53 o 
   0   2  10     1892.49     1847.75     46.38 o 
   1   2  10      458.42      471.42     21.86 o 
   2   2  10        9.96       26.89     11.78 o 
   3   2  10       43.57       34.77      9.04 o 
   4   2  10      904.31      937.64     40.40 o 
   5   2  10      415.21      406.98     26.09 o 
   6   2  10     1010.45      936.20     76.31 o 
   7   2  10      959.64     1006.79    103.63 o 
   8   2  10      143.74      134.06     32.51 o 
   9   2  10      326.30      402.99     70.72 o 
  10   2  10       61.37       31.30     22.59 o 
  -9   3  10       67.99       61.27     33.95 o 
  -8   3  10       52.33       56.89     28.30 o 
  -7   3  10       69.05       49.57     29.11 o 
  -6   3  10     2297.53     2465.62    113.99 o 
  -5   3  10        8.23       24.06     14.32 o 
  -4   3  10     2943.79     3082.42     85.23 o 
  -3   3  10      553.79      523.47     30.41 o 
  -2   3  10     1170.89     1139.16     40.18 o 
  -1   3  10      215.07      207.82     18.16 o 
   0   3  10     1584.63     1553.31     38.06 o 
   1   3  10      562.84      538.22     25.00 o 
   2   3  10      819.79      843.78     34.56 o 
   3   3  10     3774.70     4014.29     77.41 o 
   4   3  10     2707.90     2782.22     98.25 o 
   5   3  10     1830.81     1821.53     38.47 o 
   6   3  10       32.25       54.81     18.82 o 
   7   3  10      412.09      467.78     72.79 o 
   8   3  10       74.94       54.06     28.99 o 
   9   3  10      140.07      130.32     33.03 o 
  10   3  10       26.22       54.75     31.18 o 
  -9   4  10       77.80       64.49     34.52 o 
  -8   4  10      320.58      423.05     74.41 o 
  -7   4  10      181.88      194.00     52.62 o 
  -6   4  10     2204.97     2278.67    141.27 o 
  -5   4  10     1664.85     1533.68     82.35 o 
  -4   4  10      260.70      282.32     30.36 o 
  -3   4  10     1508.12     1479.28     47.55 o 
  -2   4  10       10.27       24.42     15.14 o 
  -1   4  10      380.06      374.69     25.37 o 
   0   4  10     2739.15     2839.17    107.55 o 
   1   4  10     3441.73     3550.94     74.17 o 
   2   4  10      833.49      786.48     31.84 o 
   3   4  10     6057.91     6147.35     52.43 o 
   4   4  10        4.41       18.16     10.47 o 
   5   4  10      994.97      971.53     41.01 o 
   6   4  10       98.21      101.15     39.19 o 
   7   4  10      341.69      343.80     56.14 o 
   8   4  10      222.38      277.23     55.10 o 
   9   4  10      563.48      528.93     60.00 o 
  10   4  10       24.81       39.48     25.99 o 
  -9   5  10      110.00      148.01     44.84 o 
  -8   5  10      347.77      472.79     65.82 o 
  -7   5  10      422.46      453.65     56.94 o 
  -6   5  10      220.81      250.22     44.76 o 
  -5   5  10     1388.63     1496.90     75.29 o 
  -4   5  10      143.73      120.62     22.49 o 
  -3   5  10      364.44      327.30     27.02 o 
  -2   5  10      714.61      844.99     38.28 o 
  -1   5  10      655.33      680.63     29.60 o 
   0   5  10      957.12     1025.13     41.54 o 
   1   5  10     1764.37     1729.57     47.38 o 
   2   5  10      756.09      748.32     30.34 o 
   3   5  10      726.94      765.00     28.91 o 
   4   5  10        0.28        7.93     13.93 o 
   5   5  10      262.58      239.45     24.71 o 
   6   5  10        4.73       38.50     33.03 o 
   7   5  10     1128.68     1200.73    101.15 o 
   8   5  10      192.20      239.07     50.49 o 
   9   5  10      227.41      299.77     43.86 o 
  10   5  10      268.44      283.11     60.75 o 
  -8   6  10        7.41       17.06     22.94 o 
  -7   6  10      182.43      233.95     40.75 o 
  -6   6  10        0.44       12.69     11.75 o 
  -5   6  10      527.24      518.16     49.60 o 
  -4   6  10      143.05      176.21     29.98 o 
  -3   6  10     1451.08     1476.50     64.71 o 
  -2   6  10        0.04       24.05     12.22 o 
  -1   6  10     2950.03     2983.95     79.86 o 
   0   6  10      161.23      174.00     21.92 o 
   1   6  10       17.59       22.71     12.47 o 
   2   6  10        7.94       44.12     14.17 o 
   3   6  10      321.16      308.41     20.28 o 
   4   6  10      142.22      164.01     12.64 o 
   5   6  10     3286.55     3561.05     91.49 o 
   6   6  10      802.36      799.92     36.88 o 
   7   6  10      330.85      383.63     48.30 o 
   8   6  10      298.10      453.65     90.20 o 
   9   6  10       11.88       27.20     31.30 o 
  10   6  10       79.09      119.48     34.70 o 
  11   6  10       44.91       50.84     39.88 o 
  -8   7  10        4.70       29.97     25.36 o 
  -7   7  10      217.91      269.39     44.32 o 
  -6   7  10        0.25        8.73      5.59 o 
  -5   7  10      825.53      870.62     97.87 o 
  -4   7  10      461.39      592.87     53.05 o 
  -3   7  10     3476.91     3486.00    246.96 o 
  -2   7  10      195.22      242.33     30.47 o 
  -1   7  10      974.47      994.17     48.31 o 
   0   7  10      629.67      600.50     33.63 o 
   1   7  10      235.62      230.38     22.67 o 
   2   7  10       32.85       41.45     24.64 o 
   3   7  10     2421.52     2491.32     75.21 o 
   4   7  10     1137.50     1131.14     61.86 o 
   5   7  10      635.17      618.70     38.73 o 
   6   7  10     2435.23     2349.88     81.01 o 
   7   7  10      139.15      189.10     49.28 o 
   8   7  10      397.98      410.02     96.48 o 
   9   7  10      136.06      147.84     53.49 o 
  10   7  10      119.34      131.30     61.84 o 
  11   7  10       57.67       21.84     20.06 o 
  -7   8  10      811.24      908.35    215.73 o 
  -6   8  10      196.17      223.19     66.05 o 
  -5   8  10      415.15      524.10     78.73 o 
  -4   8  10      703.04      718.63     69.07 o 
  -3   8  10     2120.99     2104.23    131.10 o 
  -1   8  10      323.97      333.27     28.31 o 
   0   8  10      246.95      258.44     22.10 o 
   1   8  10     1215.93     1264.27     36.98 o 
   2   8  10      340.85      337.53     23.48 o 
   3   8  10      640.61      619.38     38.61 o 
   4   8  10     2051.84     1972.99     62.16 o 
   5   8  10       48.82       56.57     12.35 o 
   6   8  10     1196.98     1260.58     49.59 o 
   7   8  10       65.38       47.23      9.30 o 
   8   8  10     1060.37      870.25    192.04 o 
   9   8  10        3.75       34.24     34.47 o 
  10   8  10      755.40      800.91     83.57 o 
  11   8  10      139.12      101.27     36.54 o 
  -6   9  10      180.15      184.67     55.22 o 
  -5   9  10      123.35       75.10     28.59 o 
  -4   9  10      143.39      121.64     22.93 o 
  -3   9  10      524.83      435.69     69.83 o 
  -2   9  10       72.66      128.36     44.90 o 
  -1   9  10      438.39      439.66     33.69 o 
   0   9  10     1962.85     2082.10    111.75 o 
   1   9  10        8.36       27.25     13.19 o 
   2   9  10     1065.94     1086.09     76.32 o 
   3   9  10     1173.86     1153.08     40.92 o 
   4   9  10      218.55      214.71     22.57 o 
   5   9  10       42.02       22.57     14.95 o 
   6   9  10     1179.17     1169.83     57.23 o 
   7   9  10        8.07       16.35     29.63 o 
   8   9  10     1321.66     1373.47    119.42 o 
   9   9  10      213.07      262.36     47.95 o 
  10   9  10      114.73      124.03     40.29 o 
  11   9  10      202.19      166.45     50.14 o 
  -5  10  10       15.72        9.94     11.47 o 
  -4  10  10      501.25      466.43     61.70 o 
  -3  10  10        6.15       12.24     11.84 o 
  -2  10  10     1160.86     1209.84    114.38 o 
  -1  10  10        2.54        9.45     13.61 o 
   0  10  10      644.88      575.03     44.05 o 
   1  10  10      198.56      193.15     31.99 o 
   2  10  10      755.92      792.86     54.46 o 
   3  10  10      387.02      417.38     44.86 o 
   4  10  10      737.44      715.27     43.33 o 
   5  10  10      241.76      205.87     19.00 o 
   6  10  10     1290.69     1315.32     89.96 o 
   7  10  10      363.61      359.90     60.85 o 
   8  10  10      594.57      645.87     80.52 o 
   9  10  10      302.06      378.44     77.06 o 
  10  10  10      106.03       84.49     48.53 o 
  -4  11  10      530.87      503.08     74.68 o 
  -3  11  10      210.18      182.29     23.78 o 
  -2  11  10      357.81      363.31     28.91 o 
  -1  11  10       83.84      138.67     29.51 o 
   0  11  10       69.15       80.87     21.34 o 
   1  11  10        0.65       14.17     21.07 o 
   2  11  10     1505.54     1427.98    100.39 o 
   3  11  10      768.28      698.20    100.28 o 
   4  11  10      106.73      158.51     53.57 o 
   5  11  10     1476.40     1421.88     81.08 o 
   6  11  10      308.04      262.26     35.41 o 
   7  11  10      370.40      431.02     62.91 o 
   8  11  10      256.02      206.22     43.23 o 
   9  11  10      235.82       66.92     40.46 o 
  10  11  10      331.32      383.28     80.98 o 
  -3  12  10      273.11      244.28     36.91 o 
  -2  12  10       72.58       66.24     31.15 o 
  -1  12  10       10.07       15.34     12.80 o 
   0  12  10      927.17      927.26     74.64 o 
   1  12  10       80.03       65.99     16.14 o 
   2  12  10      540.99      489.30     83.06 o 
   3  12  10      922.23      864.05     62.09 o 
   4  12  10       47.96       12.97     29.86 o 
   5  12  10      267.71      282.14     27.31 o 
   6  12  10       37.60       28.02     14.49 o 
   7  12  10      485.78      492.32     46.76 o 
   9  12  10      785.51      783.04    145.88 o 
  -2  13  10      381.64      300.98    106.17 o 
  -1  13  10      342.68      329.09     57.89 o 
   0  13  10      266.56      238.97     30.01 o 
   1  13  10      349.20      384.40     45.92 o 
   2  13  10       14.31       22.49     16.31 o 
   3  13  10      411.80      380.78     60.67 o 
   4  13  10       34.25       35.72     18.99 o 
   5  13  10      593.92      588.09     42.79 o 
   6  13  10       17.95       35.08     34.78 o 
   7  13  10     1644.33     1611.02     90.53 o 
   8  13  10        2.20       64.90     37.46 o 
   9  13  10      640.54      660.63    123.86 o 
   0  14  10       34.57       68.80     23.43 o 
   1  14  10      172.11      195.94     33.18 o 
   2  14  10        6.60       34.09     17.69 o 
   3  14  10      571.21      528.53     68.89 o 
   4  14  10       20.21       23.40     16.01 o 
   5  14  10      740.53      640.57     90.05 o 
   6  14  10      332.67      307.90     46.73 o 
   7  14  10     1093.42      939.76    128.94 o 
   4  15  10      187.77      142.30     37.31 o 
  -5  -8  11      171.83      147.55     60.52 o 
  -4  -8  11       73.72       49.68     49.86 o 
  -3  -8  11      168.51      212.56     62.19 o 
  -2  -8  11       56.26       62.07     45.53 o 
  -7  -7  11      421.80      445.87     97.81 o 
  -6  -7  11       40.38       82.82     51.93 o 
  -5  -7  11      277.04      327.95     66.92 o 
  -4  -7  11        9.67       63.05     38.04 o 
  -3  -7  11      463.99      491.81    106.45 o 
  -2  -7  11        0.00       -7.90     30.72 o 
  -1  -7  11      152.45      158.96     61.61 o 
   0  -7  11       35.79       78.33     38.62 o 
   1  -7  11      629.02      594.46    109.45 o 
  -8  -6  11        1.34       12.22     31.30 o 
  -7  -6  11      334.62      474.46     97.29 o 
  -6  -6  11        8.53      -14.06     30.66 o 
  -5  -6  11      285.72      350.89     69.34 o 
  -4  -6  11      180.74      206.74     45.36 o 
  -3  -6  11     1003.90     1109.32    116.71 o 
  -2  -6  11      267.59      296.25     47.72 o 
  -1  -6  11       28.91       68.18     36.77 o 
   0  -6  11      511.23      438.50     56.89 o 
   1  -6  11      856.72      977.16     89.97 o 
   2  -6  11      102.00      108.70     35.56 o 
   3  -6  11      143.68      161.50     39.37 o 
  -9  -5  11      263.94      243.17     57.29 o 
  -8  -5  11       80.13      124.32     44.90 o 
  -7  -5  11      507.79      501.84     65.07 o 
  -6  -5  11      108.82      116.71     34.52 o 
  -5  -5  11      646.91      652.90    141.96 o 
  -4  -5  11      524.42      470.25     81.73 o 
  -3  -5  11      190.36      207.43     52.91 o 
  -2  -5  11      285.26      289.28     66.28 o 
  -1  -5  11       66.72       85.30     44.09 o 
   0  -5  11      175.87      184.49     40.11 o 
   1  -5  11      661.29      704.78     88.64 o 
   2  -5  11       44.25       66.45     37.92 o 
   3  -5  11       23.66       74.35     34.52 o 
   4  -5  11      240.33      233.89     45.30 o 
  -9  -4  11      181.28      211.87     52.51 o 
  -8  -4  11      255.98      223.22     42.02 o 
  -7  -4  11      466.72      410.37     60.29 o 
  -6  -4  11      692.78      731.86     82.07 o 
  -5  -4  11      126.51       88.82     36.43 o 
  -4  -4  11      653.78      679.65    126.91 o 
  -3  -4  11      235.21      208.64     48.64 o 
  -2  -4  11      186.42      237.52     47.32 o 
  -1  -4  11      260.74      307.72     47.53 o 
   0  -4  11      641.23      587.34     78.07 o 
   1  -4  11       32.39       27.58     13.18 o 
   2  -4  11      538.11      582.68     47.54 o 
   3  -4  11       10.99       21.54     10.04 o 
   4  -4  11      220.65      240.00     32.28 o 
  -9  -3  11       56.51      143.00     44.78 o 
  -8  -3  11      726.62      731.75     78.67 o 
  -7  -3  11        1.28       19.88     28.59 o 
  -6  -3  11      918.24      902.64     85.94 o 
  -5  -3  11      116.99      157.75     41.09 o 
  -4  -3  11      286.82      312.85     48.01 o 
  -3  -3  11       92.84      105.31     23.65 o 
  -2  -3  11     1808.42     1988.86     98.15 o 
  -1  -3  11        0.65       34.52     26.77 o 
   0  -3  11     1107.07     1082.20    103.39 o 
   1  -3  11       85.07       63.64     10.52 o 
   2  -3  11      317.04      279.72     28.96 o 
   3  -3  11       24.58       25.84     13.20 o 
   4  -3  11      682.35      710.52     48.99 o 
 -10  -2  11      403.47      496.02     94.12 o 
  -9  -2  11        5.09       45.82     26.17 o 
  -8  -2  11      502.51      455.38     64.55 o 
  -7  -2  11       36.56       53.03     40.92 o 
  -6  -2  11     1331.85     1318.77    213.71 o 
  -5  -2  11      711.75      707.37     59.88 o 
  -4  -2  11     1918.34     1978.57     95.12 o 
  -3  -2  11        3.40       40.78     15.53 o 
  -2  -2  11     2439.08     2689.66    118.05 o 
  -1  -2  11      134.20      114.42     15.82 o 
   0  -2  11       87.90       91.64     15.59 o 
   1  -2  11      275.41      221.13     41.15 o 
   2  -2  11      345.68      316.84     20.23 o 
   3  -2  11       99.30       77.50     13.47 o 
   4  -2  11     1348.23     1401.58     60.01 o 
   5  -2  11      472.71      498.16     57.15 o 
 -10  -1  11      380.40      332.50     72.16 o 
  -9  -1  11       50.53       58.56     26.86 o 
  -8  -1  11      625.95      710.88     81.09 o 
  -7  -1  11       48.25       54.87     26.05 o 
  -6  -1  11     2341.76     2445.73    233.43 o 
  -5  -1  11        0.89       30.39     16.43 o 
  -4  -1  11     1010.86     1099.73     82.88 o 
  -3  -1  11      413.78      489.37     62.60 o 
  -2  -1  11     1137.87     1167.67     93.96 o 
  -1  -1  11      260.22      270.80     20.26 o 
   0  -1  11       49.81       62.37     10.41 o 
   1  -1  11      314.82      298.68     21.13 o 
   2  -1  11      671.15      690.70     32.92 o 
   3  -1  11     1166.16     1154.33     47.78 o 
   4  -1  11     1004.53      898.45     63.11 o 
   5  -1  11      333.77      285.59     31.70 o 
   6  -1  11       65.36       52.74     18.16 o 
 -10   0  11      216.72      300.00     71.41 o 
  -9   0  11       67.89       83.23     30.20 o 
  -8   0  11     1029.06     1035.84    103.86 o 
  -7   0  11      643.14      572.27     90.72 o 
  -6   0  11      722.78      543.62     54.06 o 
  -5   0  11      906.98      929.60     70.83 o 
  -4   0  11      183.05      148.85     37.58 o 
  -3   0  11        8.67       31.65     20.17 o 
  -2   0  11      449.52      467.30     36.05 o 
  -1   0  11     1669.21     1594.75     46.47 o 
   0   0  11       70.24       79.49     12.06 o 
   1   0  11     2019.81     2054.43     96.24 o 
   2   0  11       79.54       65.02     12.24 o 
   3   0  11     1418.55     1316.15     59.67 o 
   4   0  11       67.79       45.73     10.02 o 
   5   0  11      109.05      143.30     23.47 o 
   6   0  11        0.88       24.83     16.92 o 
   7   0  11      224.55      221.21     29.34 o 
  -9   1  11      329.08      457.05     59.31 o 
  -8   1  11      343.78      365.82     43.17 o 
  -7   1  11     1112.68     1066.10    159.08 o 
  -6   1  11        0.51       21.84     17.32 o 
  -5   1  11      494.50      444.87     59.42 o 
  -4   1  11      311.94      355.34     42.17 o 
  -3   1  11       38.32       41.51     16.43 o 
  -2   1  11      705.99      637.82     40.19 o 
  -1   1  11     1932.89     1968.38     91.01 o 
   0   1  11       66.65       59.09     13.58 o 
   1   1  11      733.76      703.83     33.56 o 
   2   1  11      799.17      641.65     32.65 o 
   3   1  11      709.39      814.30     39.96 o 
   4   1  11       18.82       14.73      8.19 o 
   5   1  11      461.21      433.65     21.80 o 
   6   1  11        0.20       14.11      6.69 o 
   7   1  11      636.69      538.15     55.04 o 
   8   1  11      393.16      440.40     49.86 o 
  -9   2  11      375.29      487.14     92.79 o 
  -8   2  11       51.95       12.62     24.90 o 
  -7   2  11      534.05      574.29     89.91 o 
  -6   2  11      169.26      209.95     36.99 o 
  -5   2  11     1081.73     1056.83     71.97 o 
  -4   2  11      115.22      111.32     20.20 o 
  -3   2  11     1438.95     1431.55     57.81 o 
  -2   2  11      144.28      133.33     17.83 o 
  -1   2  11     1077.78     1022.47     53.84 o 
   0   2  11      194.38      181.04     16.69 o 
   1   2  11     1239.21     1311.72     38.37 o 
   2   2  11      177.09      144.29     17.14 o 
   3   2  11      580.47      532.29     30.24 o 
   4   2  11      195.03      171.80     16.69 o 
   5   2  11     1062.89     1173.36     44.53 o 
   6   2  11      339.29      374.12     70.66 o 
   7   2  11       40.55       33.37     31.24 o 
   8   2  11      285.71      273.77     53.14 o 
   9   2  11       49.77       28.18     27.90 o 
  -9   3  11      133.23      104.21     36.02 o 
  -8   3  11       48.65       22.02     23.46 o 
  -7   3  11      592.73      585.47     65.59 o 
  -6   3  11        2.72       22.99     18.37 o 
  -5   3  11     1927.09     1895.36    104.40 o 
  -4   3  11      317.37      291.94     34.82 o 
  -3   3  11     1446.45     1444.99     71.07 o 
  -2   3  11        1.46       10.93     10.44 o 
  -1   3  11      110.41       84.10     14.39 o 
   0   3  11       56.49       66.32     13.34 o 
   1   3  11     1669.63     1628.37     53.54 o 
   2   3  11      118.37      120.49     15.93 o 
   3   3  11      236.67      309.77     24.89 o 
   4   3  11     5220.02     5178.13     96.30 o 
   5   3  11      125.20      117.86     15.34 o 
   6   3  11      577.57      519.30    163.40 o 
   7   3  11        1.90        9.68     25.19 o 
   8   3  11      682.70      625.29    100.86 o 
   9   3  11      158.62      123.23     35.04 o 
  -9   4  11      285.19      313.19     94.58 o 
  -8   4  11       20.19       49.74     26.17 o 
  -7   4  11      689.04      923.04     95.16 o 
  -6   4  11      367.13      403.53     67.98 o 
  -5   4  11      882.39      868.49     60.51 o 
  -4   4  11      612.32      739.10     64.19 o 
  -3   4  11      426.82      478.45     39.99 o 
  -2   4  11      112.28      108.50     25.06 o 
  -1   4  11       58.03       49.89     13.55 o 
   0   4  11      916.04      901.27     40.90 o 
   1   4  11      484.91      557.04     41.13 o 
   2   4  11     2171.60     2251.07     79.93 o 
   3   4  11     1344.56     1314.42     42.75 o 
   4   4  11     4792.40     4538.77    189.95 o 
   5   4  11      136.46      140.32     14.89 o 
   6   4  11      878.08      953.48     82.88 o 
   7   4  11       15.15       35.56     38.10 o 
   8   4  11      994.14      986.56    123.00 o 
   9   4  11        9.02       60.52     37.98 o 
  10   4  11      623.01      659.99    121.38 o 
  -8   5  11      358.66      551.00    105.70 o 
  -7   5  11       47.92      110.43     36.94 o 
  -6   5  11      313.17      405.98     70.44 o 
  -5   5  11      412.61      389.18     65.42 o 
  -4   5  11      321.72      430.73     63.31 o 
  -3   5  11      316.47      284.04     29.57 o 
  -2   5  11     1345.53     1389.80     51.96 o 
  -1   5  11       37.34       53.24     14.47 o 
   0   5  11     2003.24     2109.08     53.98 o 
   1   5  11      773.41      768.35     52.89 o 
   2   5  11     1314.45     1237.10     40.37 o 
   3   5  11      109.93      102.62     12.54 o 
   4   5  11      987.13      988.13     53.53 o 
   5   5  11      242.13      243.86     20.88 o 
   6   5  11     2119.65     2317.15    167.49 o 
   7   5  11      203.30      235.96     54.18 o 
   8   5  11      289.55      315.90     50.32 o 
   9   5  11       99.67      164.61     39.37 o 
  10   5  11      113.13      120.11     40.40 o 
  -8   6  11      192.31      151.70     50.60 o 
  -7   6  11       62.59       97.92     50.37 o 
  -6   6  11      237.27      268.11     50.66 o 
  -5   6  11      119.73       68.37     24.14 o 
  -4   6  11      858.54      939.31     82.91 o 
  -3   6  11       11.63       34.97     19.24 o 
  -2   6  11     1466.80     1676.45     61.47 o 
  -1   6  11      154.22      146.34     22.20 o 
   0   6  11      570.84      533.29     34.12 o 
   1   6  11     1581.57     1505.51     47.91 o 
   2   6  11      234.76      239.36     21.96 o 
   3   6  11       62.80       65.08     12.80 o 
   4   6  11     2415.35     2395.98     72.05 o 
   5   6  11      691.92      733.15     39.03 o 
   6   6  11     1923.33     1771.11     69.67 o 
   7   6  11      269.32      281.21     61.56 o 
   8   6  11        9.65       41.84     41.56 o 
   9   6  11       48.45       82.42     45.07 o 
  10   6  11      390.13      484.78    100.06 o 
  -7   7  11        8.23       64.73     39.77 o 
  -6   7  11      609.62      702.29     49.16 o 
  -5   7  11       72.85       86.05     21.94 o 
  -4   7  11      120.35      172.60     30.86 o 
  -3   7  11      270.11      265.25     36.57 o 
  -2   7  11      559.14      631.31     52.37 o 
  -1   7  11       70.34       52.58     15.85 o 
   0   7  11      771.25      799.52     51.36 o 
   1   7  11     1479.96     1476.21     73.45 o 
   2   7  11     1541.55     1582.55     45.07 o 
   3   7  11      860.52      880.05     57.73 o 
   4   7  11      666.84      648.92     52.54 o 
   5   7  11     1080.19     1082.43     49.50 o 
   6   7  11      230.09      240.14     47.59 o 
   7   7  11      773.81      721.84     88.82 o 
   8   7  11      339.72      238.33     40.46 o 
   9   7  11      259.74      190.08     44.09 o 
  10   7  11      236.75      294.58     66.28 o 
  -6   8  11      228.86      326.44    117.92 o 
  -5   8  11      369.18      339.97     55.52 o 
  -4   8  11       79.64      121.24     21.53 o 
  -3   8  11      426.97      510.32     65.03 o 
  -2   8  11     1289.68     1439.00    185.42 o 
  -1   8  11       78.25      109.07     22.66 o 
   0   8  11     2089.85     2125.68    115.35 o 
   1   8  11     3296.58     3381.44    117.94 o 
   2   8  11      220.72      222.47     28.69 o 
   3   8  11      903.06      926.27     51.79 o 
   4   8  11      118.60      126.72     19.42 o 
   5   8  11      317.92      378.88     34.15 o 
   6   8  11      179.97      154.63     14.77 o 
   7   8  11     1449.75     1185.61    104.24 o 
   8   8  11      292.67      310.54     45.59 o 
   9   8  11      849.66      997.97     96.94 o 
  10   8  11       39.79       45.42     33.72 o 
  -6   9  11      181.65      188.30     46.80 o 
  -5   9  11      157.04      186.59     46.08 o 
  -4   9  11      312.15      353.03     35.70 o 
  -3   9  11      572.50      615.05     38.57 o 
  -2   9  11     1131.04     1127.95    100.48 o 
  -1   9  11      910.58      965.23     63.16 o 
   0   9  11       88.81       97.99     31.50 o 
   1   9  11     1214.85     1335.25     70.72 o 
   2   9  11        2.89       19.41     11.99 o 
   3   9  11      781.87      756.46     53.15 o 
   4   9  11       69.10       53.47     11.23 o 
   5   9  11     1811.61     1800.21     74.09 o 
   6   9  11        0.34       17.42     10.15 o 
   7   9  11     2215.04     2305.06     76.96 o 
   8   9  11       27.26       59.13     51.18 o 
   9   9  11      170.66      159.25     55.96 o 
  10   9  11       97.29       86.22     36.20 o 
  -5  10  11      386.85      372.81    122.04 o 
  -4  10  11      128.61      116.10     29.09 o 
  -3  10  11      981.98      908.06     72.31 o 
  -2  10  11      102.20       90.40     21.11 o 
  -1  10  11      310.78      332.46     57.64 o 
   0  10  11       91.28       94.06     19.19 o 
   1  10  11      216.14      240.96     29.86 o 
   2  10  11        2.77       21.61     16.13 o 
   3  10  11     2300.14     2141.43     87.18 o 
   4  10  11      301.73      230.10     27.28 o 
   5  10  11      947.77      939.71     60.75 o 
   6  10  11      339.71      311.74     42.75 o 
   7  10  11      332.69      313.59     34.93 o 
   8  10  11      120.57      158.04     39.25 o 
   9  10  11      113.39       81.32     48.70 o 
  10  10  11        5.12       30.49     31.30 o 
  -4  11  11      130.50       50.81     15.94 o 
  -3  11  11      286.08      287.95     51.60 o 
  -2  11  11      188.69      185.72     23.03 o 
  -1  11  11       77.79       55.92     21.25 o 
   0  11  11       37.55       57.96     19.66 o 
   1  11  11     1215.99     1249.97    142.19 o 
   2  11  11      369.17      333.34     68.35 o 
   3  11  11      832.78      876.57     66.59 o 
   4  11  11      885.31      874.23     56.60 o 
   5  11  11      250.47      227.72     28.90 o 
   6  11  11      111.01      108.46     27.53 o 
   7  11  11      251.67      166.96     28.64 o 
   8  11  11       62.27       37.64     36.89 o 
   9  11  11      271.22      217.06     56.54 o 
  -3  12  11       46.64       33.78     13.30 o 
  -2  12  11        0.31       22.70     15.36 o 
  -1  12  11      487.84      534.08     51.13 o 
   0  12  11      399.60      433.17     53.34 o 
   1  12  11      947.33      915.29     75.56 o 
   2  12  11      636.05      577.67     58.93 o 
   3  12  11       23.68       53.91     17.90 o 
   4  12  11      337.01      312.61     38.33 o 
   5  12  11     1030.65      916.07    134.29 o 
   6  12  11        5.45       27.04     29.16 o 
   7  12  11      253.95      276.88     62.42 o 
   8  12  11      751.61      779.18    142.48 o 
   9  12  11       72.94       66.63     37.00 o 
  -1  13  11      242.65      172.83     36.48 o 
   0  13  11      635.54      552.20     84.78 o 
   1  13  11       81.63       51.66     20.34 o 
   2  13  11      140.78      127.64     22.93 o 
   3  13  11       40.22       50.58     18.46 o 
   4  13  11      350.44      304.23     47.88 o 
   5  13  11      515.27      473.22     39.33 o 
   6  13  11      267.52      278.52     61.87 o 
   7  13  11      191.73      185.59     54.64 o 
   8  13  11      978.09      975.15    172.39 o 
   1  14  11       21.98       15.05     15.16 o 
   2  14  11      218.70      219.76     33.23 o 
   3  14  11        0.08        4.21     15.25 o 
   4  14  11      542.51      526.02     67.29 o 
   5  14  11      106.48      103.77     30.00 o 
   6  14  11      448.31      440.82     58.62 o 
  -5  -7  12      130.62      169.34     64.21 o 
  -4  -7  12      360.04      384.61     78.44 o 
  -3  -7  12        0.84        8.53     20.17 o 
  -2  -7  12      439.70      432.56     92.56 o 
  -7  -6  12       92.52       83.00     39.42 o 
  -6  -6  12      444.07      462.30     89.85 o 
  -5  -6  12       14.75       35.45     46.05 o 
  -4  -6  12      720.26      690.71     84.55 o 
  -3  -6  12      146.91       99.94     40.63 o 
  -2  -6  12      215.62      181.27     48.01 o 
  -1  -6  12       24.99       63.63     34.29 o 
   0  -6  12        4.46       25.36     27.38 o 
   1  -6  12      158.10      108.99     42.77 o 
  -8  -5  12      423.25      381.72     78.04 o 
  -7  -5  12        0.16       16.02     33.95 o 
  -6  -5  12      672.34      634.40     72.85 o 
  -5  -5  12      276.46      273.08     61.32 o 
  -4  -5  12      262.65      354.17     70.95 o 
  -3  -5  12      246.11      305.36     65.82 o 
  -2  -5  12       60.27       97.00     46.40 o 
  -1  -5  12      106.37      130.60     40.63 o 
   0  -5  12      229.87      232.22     47.49 o 
   1  -5  12      269.94      276.65     58.96 o 
   2  -5  12      206.57      213.31     53.60 o 
   3  -5  12      219.12      250.43     52.28 o 
  -8  -4  12      260.26      173.95     52.22 o 
  -7  -4  12      164.41      147.32     42.19 o 
  -6  -4  12      119.40      175.91     42.13 o 
  -5  -4  12      174.60      151.99     40.46 o 
  -4  -4  12       87.45       67.78     22.65 o 
  -3  -4  12      184.54      219.42     41.73 o 
  -2  -4  12      205.36      208.70     46.80 o 
  -1  -4  12      590.77      683.71     55.07 o 
   0  -4  12        1.71       29.81     10.28 o 
   1  -4  12      428.07      460.42     72.97 o 
   2  -4  12       29.95       37.64     32.91 o 
   3  -4  12      242.79      186.96     44.35 o 
   4  -4  12        6.12       18.39     17.87 o 
  -9  -3  12      252.36      274.06     62.71 o 
  -8  -3  12       54.29       79.71     41.09 o 
  -7  -3  12      336.15      398.44     72.79 o 
  -6  -3  12       19.95       62.82     30.09 o 
  -5  -3  12        4.61        6.86     27.49 o 
  -4  -3  12      275.44      206.51     52.05 o 
  -3  -3  12     1406.33     1469.97     81.31 o 
  -2  -3  12        0.54       14.17     24.84 o 
  -1  -3  12      806.68      862.91     75.14 o 
   0  -3  12       51.84       77.89     25.06 o 
   1  -3  12      188.66      189.23     34.31 o 
   2  -3  12       15.22       34.44     13.04 o 
   3  -3  12      325.24      294.33     73.75 o 
   4  -3  12        4.89       19.52     10.00 o 
  -9  -2  12      246.01      233.20     65.01 o 
  -8  -2  12        9.29        9.74     25.65 o 
  -7  -2  12      472.99      478.50     64.15 o 
  -6  -2  12      159.69      137.87     32.33 o 
  -5  -2  12       82.43      189.74     49.16 o 
  -4  -2  12       45.15       66.51     22.23 o 
  -3  -2  12     1206.84     1303.00     75.99 o 
  -2  -2  12       93.74      105.59     24.76 o 
  -1  -2  12      736.57      746.19     63.25 o 
   0  -2  12      267.80      277.54     61.58 o 
   1  -2  12      626.69      724.50     69.57 o 
   2  -2  12        4.06       11.19      9.76 o 
   3  -2  12      561.48      629.48     55.97 o 
   4  -2  12      462.67      529.05     37.55 o 
   5  -2  12      135.95      138.38     25.13 o 
  -9  -1  12      496.70      479.82     89.68 o 
  -8  -1  12        6.67       11.41     24.38 o 
  -7  -1  12      789.78      822.24    112.68 o 
  -6  -1  12      125.99      124.26     48.99 o 
  -5  -1  12       72.30      118.14     23.09 o 
  -4  -1  12       68.46       72.78     27.90 o 
  -3  -1  12      506.31      453.34     73.02 o 
  -2  -1  12      721.71      668.95     56.21 o 
  -1  -1  12      761.09      767.41     63.12 o 
   0  -1  12      250.81      280.53     33.76 o 
   1  -1  12      440.14      384.64     26.76 o 
   2  -1  12     1211.03     1105.33    142.27 o 
   3  -1  12      183.11      180.07     25.15 o 
   4  -1  12     1060.68     1072.59     69.68 o 
   5  -1  12       36.34       24.27      9.83 o 
   6  -1  12      105.53      137.29     35.85 o 
  -9   0  12      428.48      491.69     92.04 o 
  -8   0  12      269.75      325.13     61.27 o 
  -7   0  12      210.28      268.70     40.00 o 
  -6   0  12      453.24      428.99     72.33 o 
  -5   0  12      111.60      118.45     40.23 o 
  -4   0  12      282.41      306.98     41.52 o 
  -3   0  12       13.51       35.97     15.59 o 
  -2   0  12      877.48      951.40     66.07 o 
  -1   0  12      522.67      413.76     31.53 o 
   0   0  12     1194.10     1140.19     77.36 o 
   1   0  12      150.14      166.39     20.03 o 
   2   0  12     1742.02     1665.13     69.36 o 
   3   0  12       19.57       28.40     10.18 o 
   4   0  12      282.70      272.07     38.75 o 
   5   0  12        6.76        6.31      9.72 o 
   6   0  12      326.48      379.19     59.65 o 
   7   0  12        0.00       -3.40     13.72 o 
  -9   1  12      150.47      108.99     36.94 o 
  -8   1  12      166.38      234.46     42.71 o 
  -7   1  12      103.64       58.15     27.95 o 
  -6   1  12      373.80      361.96     55.53 o 
  -5   1  12      294.43      273.52     41.12 o 
  -4   1  12      885.09      932.70     76.34 o 
  -3   1  12      211.96      192.74     56.77 o 
  -2   1  12      870.65      849.76     72.62 o 
  -1   1  12        8.47       15.70     10.70 o 
   0   1  12     1114.02     1062.28     51.25 o 
   1   1  12        2.92       27.81     10.76 o 
   2   1  12     1106.28     1055.90     52.75 o 
   3   1  12       12.40       41.31     12.96 o 
   4   1  12      545.55      528.28     55.53 o 
   5   1  12        5.00        8.98      9.19 o 
   6   1  12      366.78      328.35     79.19 o 
   7   1  12      438.86      510.71     50.20 o 
   8   1  12      298.08      311.98     57.58 o 
  -9   2  12        0.37       35.50     31.41 o 
  -8   2  12       90.17      120.52     41.09 o 
  -7   2  12      392.50      414.06     53.37 o 
  -6   2  12      638.13      621.97     84.78 o 
  -5   2  12       31.15       36.05     19.73 o 
  -4   2  12     1603.32     1510.92    132.39 o 
  -3   2  12      431.33      410.36     45.66 o 
  -2   2  12      337.60      355.93     41.99 o 
  -1   2  12      121.66      118.03     17.36 o 
   0   2  12     1488.52     1489.22     62.16 o 
   1   2  12        8.06       22.43     10.48 o 
   2   2  12     1652.16     1616.43     60.07 o 
   3   2  12       26.41       37.66      9.13 o 
   4   2  12     1978.41     1968.96     78.75 o 
   5   2  12      563.49      661.53     45.06 o 
   6   2  12      209.42      234.98     43.75 o 
   7   2  12      138.82      148.18     28.76 o 
   8   2  12      230.21      215.56     42.65 o 
  -8   3  12      329.79      377.98     75.39 o 
  -7   3  12        0.36       -1.33     26.28 o 
  -6   3  12     1359.70     1503.97     82.16 o 
  -5   3  12      264.31      207.66     36.23 o 
  -4   3  12      604.00      686.92     57.38 o 
  -3   3  12       95.61       83.45     18.01 o 
  -2   3  12      541.31      557.07     42.52 o 
  -1   3  12      891.75      867.50     59.21 o 
   0   3  12     1483.47     1592.92     55.20 o 
   1   3  12      284.67      261.27     25.51 o 
   2   3  12     2087.87     2094.87     53.86 o 
   3   3  12      356.15      403.46     33.12 o 
   4   3  12      257.91      190.03     25.63 o 
   5   3  12      423.04      317.70     29.11 o 
   6   3  12       10.20       23.05     23.80 o 
   7   3  12      315.84      348.87     61.38 o 
   8   3  12      151.00      167.20     35.79 o 
   9   3  12      952.91      933.19    159.13 o 
  -8   4  12      757.58      802.81    142.36 o 
  -7   4  12      186.57      160.63     33.26 o 
  -6   4  12      194.55      211.54     32.70 o 
  -5   4  12       62.27       64.32     19.98 o 
  -4   4  12      357.67      328.85     55.65 o 
  -3   4  12       91.49      109.91     20.23 o 
  -2   4  12     1485.78     1557.95     74.67 o 
  -1   4  12     2810.66     2749.81     90.62 o 
   0   4  12      470.40      476.98     46.84 o 
   1   4  12     2083.12     2205.09     75.87 o 
   2   4  12       54.26       52.70     10.32 o 
   3   4  12       89.49      100.38     11.63 o 
   4   4  12       59.49       74.56     12.16 o 
   5   4  12     1552.46     1608.07     64.26 o 
   6   4  12       75.08       91.70     37.41 o 
   7   4  12      393.01      286.97     95.16 o 
   8   4  12      112.89      133.95     32.33 o 
   9   4  12     1458.26     1121.20    218.33 o 
  -8   5  12      197.84      209.10     50.20 o 
  -7   5  12      273.34      298.79     62.54 o 
  -6   5  12      229.80      283.56     38.15 o 
  -5   5  12      129.38      124.54     64.41 o 
  -4   5  12      400.12      440.85     57.74 o 
  -3   5  12      575.90      633.06     75.91 o 
  -2   5  12      635.20      720.74     86.14 o 
  -1   5  12     3929.62     4030.91    169.91 o 
   0   5  12      612.95      634.30     43.06 o 
   1   5  12      893.91      873.84     47.05 o 
   2   5  12       83.49       82.59     15.64 o 
   3   5  12      575.02      650.79     34.78 o 
   4   5  12      205.07      167.08     18.36 o 
   5   5  12     2415.38     2207.30     86.63 o 
   6   5  12       93.72      100.11     38.33 o 
   7   5  12      464.51      443.63     54.75 o 
   8   5  12       97.31      136.19     39.71 o 
   9   5  12      424.97      395.44     76.66 o 
  -7   6  12      266.24      261.44     59.19 o 
  -6   6  12       70.79       70.11     22.76 o 
  -5   6  12      639.16      763.36     68.30 o 
  -4   6  12       18.96       18.96      9.85 o 
  -3   6  12     1203.20     1247.00     70.48 o 
  -2   6  12        6.94       18.14     23.03 o 
  -1   6  12      729.19      756.01     51.00 o 
   0   6  12      321.62      293.51     44.53 o 
   1   6  12     1305.29     1367.49     63.36 o 
   2   6  12      169.51      138.11     18.99 o 
   3   6  12     2074.50     2174.85     77.74 o 
   4   6  12      258.81      246.58     20.95 o 
   5   6  12      778.42      835.80     32.86 o 
   6   6  12      167.82      140.00     25.58 o 
   7   6  12       28.96      100.06     40.75 o 
   8   6  12       49.20       27.03     29.62 o 
   9   6  12      322.61      287.78     70.49 o 
  -7   7  12      546.99      554.69    108.36 o 
  -6   7  12        0.29       27.55     13.04 o 
  -5   7  12      326.43      344.92     53.11 o 
  -4   7  12      183.20      167.92     26.42 o 
  -3   7  12      174.66      208.96     35.39 o 
  -2   7  12       59.39       53.43     21.07 o 
  -1   7  12      320.03      385.09     51.69 o 
   0   7  12        1.96       61.09     34.47 o 
   1   7  12     2416.76     2422.57     87.31 o 
   2   7  12      775.82      721.21     43.88 o 
   3   7  12      655.52      685.86     35.91 o 
   4   7  12      476.23      464.40     34.47 o 
   5   7  12      126.92      137.11     11.80 o 
   6   7  12        8.90       23.27      8.53 o 
   7   7  12      263.43      319.30     49.80 o 
   8   7  12      200.80      213.71     41.44 o 
   9   7  12      139.38      111.58     39.60 o 
  -6   8  12       44.79       43.40     21.27 o 
  -5   8  12      282.52      284.97     84.84 o 
  -4   8  12       59.08       31.72     16.84 o 
  -3   8  12      358.25      399.86     64.29 o 
  -2   8  12        8.76       28.79     23.25 o 
  -1   8  12      862.63      942.16     68.62 o 
   0   8  12      885.09     1056.95    133.20 o 
   1   8  12      486.48      494.73     45.06 o 
   2   8  12     1959.13     2030.84    134.42 o 
   3   8  12      279.29      250.78     30.25 o 
   4   8  12      130.67      120.07     22.16 o 
   5   8  12      556.32      489.06     53.56 o 
   6   8  12      327.87      289.23     35.96 o 
   7   8  12       14.25       19.02     37.00 o 
   8   8  12     1345.98     1570.07    142.30 o 
   9   8  12       20.43       65.65     45.36 o 
  -5   9  12      223.35      214.61     44.07 o 
  -4   9  12      182.24      145.29     33.23 o 
  -3   9  12      244.06      289.48     37.00 o 
  -2   9  12     1074.36     1184.03     78.99 o 
  -1   9  12      242.05      288.77     43.11 o 
   0   9  12      742.83      820.91     68.53 o 
   1   9  12        0.99       30.04     20.09 o 
   2   9  12     1000.52      905.60     72.61 o 
   3   9  12      547.38      525.81     26.97 o 
   4   9  12      667.35      691.88     49.61 o 
   5   9  12        5.40       25.19     12.82 o 
   6   9  12     1467.55     1603.77     85.82 o 
   7   9  12      218.60      263.40     64.32 o 
   8   9  12      652.12      562.64     67.49 o 
   9   9  12       92.93       95.62     38.50 o 
  -4  10  12      595.18      632.23     79.18 o 
  -3  10  12       13.91       27.55     24.44 o 
  -2  10  12      394.74      403.43     42.23 o 
  -1  10  12        6.79       31.30     12.53 o 
   0  10  12      415.86      435.02     61.17 o 
   1  10  12        2.97       25.25     12.40 o 
   2  10  12     1369.46     1393.69    108.33 o 
   3  10  12       66.19       60.89     22.83 o 
   4  10  12      725.61      746.25     44.44 o 
   5  10  12      229.92      240.58     24.83 o 
   6  10  12      503.26      488.93     42.59 o 
   7  10  12      261.68      233.37     48.24 o 
   8  10  12       57.42       50.26     50.09 o 
   9  10  12        1.24       83.75     37.98 o 
  -3  11  12       57.85       52.62     14.85 o 
  -2  11  12       71.81       85.40     22.35 o 
  -1  11  12       31.16       45.10     18.82 o 
   0  11  12      782.80      730.03     74.82 o 
   1  11  12      282.24      310.40     55.94 o 
   2  11  12      388.10      426.79     53.61 o 
   3  11  12      613.29      509.13     76.75 o 
   4  11  12      296.00      221.79     39.25 o 
   5  11  12      108.13      102.94     25.79 o 
   6  11  12      235.85      310.95     68.30 o 
   7  11  12      123.47       91.12     37.00 o 
   8  11  12      249.22      196.83     54.64 o 
   9  11  12      274.78      234.58     58.62 o 
  -2  12  12      299.14      263.50     49.91 o 
  -1  12  12      279.09      213.67     38.57 o 
   0  12  12      490.19      436.90     54.87 o 
   1  12  12      456.73      464.48     58.27 o 
   2  12  12       61.56       81.17     23.05 o 
   3  12  12      240.24      140.63     38.72 o 
   4  12  12      339.08      254.38     58.72 o 
   5  12  12      394.94      336.68     54.59 o 
   6  12  12      692.58      725.90    107.58 o 
   7  12  12      684.13      705.93    131.64 o 
   8  12  12       62.67       46.57     37.69 o 
   0  13  12        4.54       21.97     13.31 o 
   1  13  12      223.56      165.12     34.05 o 
   2  13  12      219.22      190.39     36.05 o 
   3  13  12      335.00      334.09     52.10 o 
   4  13  12      337.68      321.30     87.98 o 
   5  13  12     1277.50     1096.15    162.90 o 
   6  13  12      168.29       88.24     53.03 o 
   7  13  12      259.71      317.00     69.51 o 
   3  14  12      379.69      271.84     63.90 o 
   4  14  12       32.89       25.40     14.64 o 
   5  14  12      650.70      369.11     90.35 o 
  -4  -6  13      242.03      226.63     62.19 o 
  -3  -6  13      246.82      258.67     59.13 o 
  -2  -6  13       32.54       54.75     27.61 o 
  -6  -5  13       88.96      122.82     44.44 o 
  -5  -5  13      133.18      161.55     53.95 o 
  -4  -5  13      140.75      128.99     47.67 o 
  -3  -5  13      554.92      501.55     98.27 o 
  -2  -5  13      307.21      235.90     57.92 o 
  -1  -5  13      387.01      398.50    103.11 o 
   0  -5  13      249.09      308.76     67.38 o 
   1  -5  13      175.41      150.43     50.84 o 
  -7  -4  13       16.16       32.85     28.99 o 
  -6  -4  13        1.18       24.61     28.53 o 
  -5  -4  13      132.66      103.46     50.37 o 
  -4  -4  13      251.34      254.46     54.87 o 
  -3  -4  13      349.67      322.88     66.11 o 
  -2  -4  13      705.50      783.68     81.44 o 
  -1  -4  13        7.19       22.48     30.09 o 
   0  -4  13      318.15      260.09     37.27 o 
   1  -4  13       13.87       28.14     23.23 o 
   2  -4  13       30.98       24.55     10.66 o 
  -7  -3  13       24.04       43.86     28.59 o 
  -6  -3  13       16.43       78.50     39.94 o 
  -5  -3  13        6.14       22.42     29.86 o 
  -4  -3  13      714.75      790.25     87.03 o 
  -3  -3  13        7.35        1.96     27.95 o 
  -2  -3  13      592.97      630.55     88.99 o 
  -1  -3  13       14.34       29.64     10.15 o 
   0  -3  13      313.07      279.16     40.44 o 
   1  -3  13       19.20       57.05     18.99 o 
   2  -3  13      257.42      288.30     63.95 o 
   3  -3  13       35.85       53.52     16.59 o 
  -8  -2  13      354.57      293.77     67.26 o 
  -7  -2  13       44.16       53.20     26.63 o 
  -6  -2  13     1098.61     1096.87     97.46 o 
  -5  -2  13       86.10       87.78     40.11 o 
  -4  -2  13      321.06      369.50     33.68 o 
  -3  -2  13       17.89       33.15     18.22 o 
  -2  -2  13      406.61      377.88     50.71 o 
  -1  -2  13        8.53       32.63     20.54 o 
   0  -2  13     1132.25     1167.28     82.48 o 
   1  -2  13        7.53       17.60     13.87 o 
   2  -2  13      672.78      658.66     63.32 o 
   3  -2  13      251.01      255.55     42.33 o 
   4  -2  13      146.69      200.24     28.08 o 
  -8  -1  13      539.88      556.25    103.46 o 
  -7  -1  13       64.14       52.91     27.20 o 
  -6  -1  13     1290.36     1396.12    120.63 o 
  -5  -1  13       70.94       59.88     36.71 o 
  -4  -1  13        1.31       20.36     16.44 o 
  -3  -1  13      114.71       89.58     28.13 o 
  -2  -1  13      886.77      973.21     94.00 o 
  -1  -1  13      177.59      153.67     33.34 o 
   0  -1  13      743.33      776.43     60.28 o 
   1  -1  13      750.19      710.38     54.98 o 
   2  -1  13      394.74      435.27     51.33 o 
   3  -1  13      761.02      791.31     54.85 o 
   4  -1  13        3.47       16.05     11.23 o 
   5  -1  13      203.35      187.03     39.13 o 
  -8   0  13      233.17      157.98     47.26 o 
  -7   0  13       73.59      103.23     38.33 o 
  -6   0  13      167.60      168.59     29.97 o 
  -5   0  13       10.94       17.23     11.48 o 
  -4   0  13        5.73       24.33     16.72 o 
  -3   0  13     1718.29     1764.67    120.86 o 
  -2   0  13      218.60      213.42     32.73 o 
  -1   0  13      830.33      801.14     48.97 o 
   0   0  13       55.42       64.83     20.37 o 
   1   0  13     1214.83     1219.85     70.85 o 
   2   0  13      119.82       86.44     17.29 o 
   3   0  13      281.93      273.92     34.28 o 
   4   0  13        2.36       40.44     16.77 o 
   5   0  13      579.82      633.19     60.35 o 
   6   0  13       52.03       24.15     15.04 o 
  -8   1  13       30.43       77.75     39.71 o 
  -7   1  13      127.00       72.68     32.85 o 
  -6   1  13      292.88      327.39     52.91 o 
  -5   1  13      577.28      638.22     90.09 o 
  -4   1  13      110.77       90.49     24.29 o 
  -3   1  13     2122.84     2131.50    164.15 o 
  -2   1  13       11.08       10.84     17.00 o 
  -1   1  13     1116.20     1118.56     66.10 o 
   0   1  13       10.55       18.70     12.38 o 
   1   1  13      568.01      482.94     28.30 o 
   2   1  13      307.13      284.44     42.66 o 
   3   1  13      954.17      996.50     66.80 o 
   4   1  13        5.97       11.56     13.46 o 
   5   1  13      431.60      369.85    115.33 o 
   6   1  13      101.44      103.11     30.89 o 
   7   1  13      459.74      359.71     73.83 o 
  -8   2  13       88.89       83.57     39.02 o 
  -7   2  13      374.39      462.18     56.08 o 
  -6   2  13        0.93       25.80     13.30 o 
  -5   2  13      600.46      637.74     73.38 o 
  -4   2  13        0.01       11.86     16.66 o 
  -3   2  13     1859.94     1875.32    115.22 o 
  -2   2  13      148.75      149.68     41.27 o 
  -1   2  13      915.94      891.21     65.04 o 
   0   2  13        7.76       15.01      9.05 o 
   1   2  13     1099.80     1176.50     65.95 o 
   2   2  13       47.10       40.81     11.33 o 
   3   2  13     1351.10     1324.99     74.62 o 
   4   2  13      279.01      300.04     35.23 o 
   5   2  13      269.85      259.43     30.39 o 
   6   2  13       60.80       54.06     23.86 o 
   7   2  13      381.24      409.27     77.00 o 
  -8   3  13        6.10       28.59     33.83 o 
  -7   3  13      208.95      281.61     60.98 o 
  -6   3  13      183.74      187.63     30.62 o 
  -5   3  13      315.51      336.59     38.92 o 
  -4   3  13        0.73       15.17     26.66 o 
  -3   3  13      873.48      827.64     52.64 o 
  -2   3  13      263.31      238.69     52.62 o 
  -1   3  13     1347.12     1520.63     81.15 o 
   0   3  13      271.69      312.45     30.66 o 
   1   3  13     1001.33      976.69     38.24 o 
   2   3  13      413.18      373.74     40.55 o 
   3   3  13      453.80      419.96     30.87 o 
   4   3  13      196.40      207.51     20.29 o 
   5   3  13      123.65      125.89     32.20 o 
   6   3  13      296.10      418.04     59.94 o 
   7   3  13      342.46      317.98     57.00 o 
   8   3  13      286.41      334.58     67.03 o 
  -7   4  13      127.51      221.27     55.79 o 
  -6   4  13      275.75      355.55     56.92 o 
  -5   4  13      659.09      640.40     60.71 o 
  -4   4  13       25.25       36.26     18.78 o 
  -3   4  13      921.91     1116.22     96.74 o 
  -2   4  13      214.52      274.41     27.06 o 
  -1   4  13      635.41      559.55     39.41 o 
   0   4  13     1448.82     1291.73     53.08 o 
   1   4  13       95.88       93.44     14.33 o 
   2   4  13      517.99      445.45     31.59 o 
   3   4  13      297.77      309.54     18.71 o 
   4   4  13      563.06      560.40     55.80 o 
   5   4  13      208.46      171.87     31.42 o 
   6   4  13      877.41      868.52     90.32 o 
   7   4  13        0.02       50.78     35.68 o 
   8   4  13      296.95      382.65     73.14 o 
  -7   5  13      324.79      344.61     74.47 o 
  -6   5  13      502.97      427.88    101.33 o 
  -5   5  13      441.19      499.90     54.86 o 
  -4   5  13      569.97      702.22     69.19 o 
  -3   5  13      176.11      225.77     30.46 o 
  -2   5  13     1549.17     1607.28    104.03 o 
  -1   5  13       93.61      124.21     22.91 o 
   0   5  13     1505.28     1421.41    174.12 o 
   1   5  13      104.82       96.44     14.11 o 
   2   5  13      720.83      748.71     36.71 o 
   3   5  13      257.01      212.55     18.88 o 
   4   5  13     1461.64     1353.90     75.96 o 
   5   5  13       53.62       75.71     19.03 o 
   6   5  13      463.32      544.20     61.56 o 
   7   5  13       71.22       67.55     30.09 o 
   8   5  13      130.12      152.74     47.49 o 
  -7   6  13       93.79       41.56     28.93 o 
  -6   6  13      357.71      397.79     74.13 o 
  -5   6  13        0.73       18.40     28.39 o 
  -4   6  13      751.20      744.88     56.76 o 
  -3   6  13       11.72       46.03     23.35 o 
  -2   6  13      334.39      482.33     83.26 o 
  -1   6  13       35.17       49.12     20.26 o 
   0   6  13     1007.53     1105.63    112.22 o 
   1   6  13       24.73       21.35     10.57 o 
   2   6  13     1488.70     1503.49     63.57 o 
   3   6  13      157.88      124.19     14.57 o 
   4   6  13      619.08      707.41     48.76 o 
   5   6  13      106.89      140.32     32.96 o 
   6   6  13       99.59       71.53     27.43 o 
   7   6  13       54.41       45.42     31.30 o 
   8   6  13      235.68      185.36     46.51 o 
   9   6  13       64.31       67.78     31.12 o 
  -6   7  13      273.19      326.16    100.11 o 
  -5   7  13        2.37       13.91     13.21 o 
  -4   7  13      164.77      145.40     26.24 o 
  -3   7  13       16.39       32.21     23.83 o 
  -2   7  13      527.26      631.63    115.16 o 
  -1   7  13        5.13       67.58     51.73 o 
   0   7  13     1100.97     1116.31    103.86 o 
   1   7  13      452.83      434.05     36.31 o 
   2   7  13      169.28      193.17     27.38 o 
   3   7  13      305.32      304.44     41.94 o 
   4   7  13      320.03      244.03     22.22 o 
   5   7  13       69.72       61.18     17.77 o 
   6   7  13      234.92      187.32     37.18 o 
   7   7  13      175.62      175.50     56.02 o 
   8   7  13      340.49      376.48     72.28 o 
   9   7  13      488.59      364.84    150.78 o 
  -5   8  13       65.24       46.92     26.22 o 
  -4   8  13      265.66      310.22     61.38 o 
  -3   8  13      321.87      371.29     32.62 o 
  -2   8  13     1747.46     2007.77    135.33 o 
  -1   8  13      336.51      357.80     45.20 o 
   0   8  13      396.07      476.30     63.37 o 
   1   8  13      584.79      739.10     80.14 o 
   2   8  13      403.71      328.94     44.06 o 
   3   8  13       69.29       72.59     16.07 o 
   4   8  13      565.94      608.92     61.89 o 
   5   8  13      614.98      658.61     68.26 o 
   6   8  13      158.86      167.38     50.72 o 
   7   8  13      772.23      776.47     79.77 o 
   8   8  13        1.13       73.83     44.44 o 
   9   8  13      443.01      440.69     86.05 o 
  -4   9  13      189.56      155.35     38.57 o 
  -3   9  13      892.91      975.06    172.94 o 
  -2   9  13      548.95      573.94     61.77 o 
  -1   9  13       55.11       71.06     19.83 o 
   0   9  13       25.71       72.28     38.21 o 
   1   9  13      588.38      634.52     67.35 o 
   2   9  13      252.72      249.23     36.10 o 
   3   9  13      990.95     1074.56     88.64 o 
   4   9  13       40.41       39.15     14.61 o 
   5   9  13     1443.65     1568.09     99.40 o 
   6   9  13       69.05       80.67     14.19 o 
   7   9  13      379.51      352.79     67.38 o 
   8   9  13       75.21       68.30     34.52 o 
  -4  10  13       10.09        1.02     14.61 o 
  -3  10  13       83.12       62.20     37.29 o 
  -2  10  13       17.59       26.04      8.96 o 
  -1  10  13      112.88      156.67     22.84 o 
   0  10  13       97.45       95.78     31.58 o 
   1  10  13      958.55     1065.31    181.18 o 
   2  10  13       41.87       76.30     19.69 o 
   3  10  13      740.40      735.56     57.55 o 
   4  10  13      301.51      266.95     45.73 o 
   5  10  13      647.33      689.41     50.94 o 
   6  10  13      165.16      145.67     20.92 o 
   7  10  13      134.36      143.17     42.88 o 
   8  10  13       16.05       30.26     43.69 o 
  -2  11  13        7.09        1.42     13.83 o 
  -1  11  13      924.27     1002.97     76.73 o 
   0  11  13       55.60       58.42     15.95 o 
   1  11  13      253.08      226.27     28.12 o 
   2  11  13      346.71      283.45     64.90 o 
   3  11  13      333.70      360.68     57.83 o 
   4  11  13       48.78       38.60     20.52 o 
   5  11  13      293.04      370.21     44.69 o 
   6  11  13       67.79       50.45     17.43 o 
   7  11  13      334.68      286.68     66.57 o 
   8  11  13      290.24      299.07     67.09 o 
  -1  12  13      274.43      212.19     61.17 o 
   0  12  13      461.33      402.54     68.75 o 
   1  12  13        7.89       40.17     31.47 o 
   2  12  13       34.50       20.22     16.98 o 
   3  12  13      268.41      281.45     56.69 o 
   4  12  13      255.57      166.28     44.73 o 
   5  12  13      587.12      484.25     68.34 o 
   6  12  13      595.19      350.89    132.28 o 
   7  12  13      110.94       89.39     36.43 o 
   1  13  13      127.07      123.29     32.56 o 
   2  13  13       77.37       54.99     23.54 o 
   3  13  13      140.46      123.18     29.91 o 
   4  13  13      634.32      486.60     89.65 o 
   5  13  13       54.04       50.94     18.79 o 
   6  13  13      582.33      370.37    175.91 o 
  -5  -4  14       70.18       49.74     32.39 o 
  -4  -4  14      235.33      200.34     59.71 o 
  -3  -4  14      759.45      789.73    141.78 o 
  -2  -4  14      133.53       71.99     36.83 o 
  -1  -4  14      273.37      281.44     64.03 o 
   0  -4  14       17.38        7.26     30.26 o 
  -6  -3  14       62.74       48.30     29.22 o 
  -5  -3  14      709.55      772.27    137.87 o 
  -4  -3  14       29.45       28.59     33.31 o 
  -3  -3  14      303.29      405.24     80.86 o 
  -2  -3  14       20.67       10.27     10.96 o 
  -1  -3  14       96.73       95.00     23.84 o 
   0  -3  14      176.33      131.53     32.99 o 
   1  -3  14      308.19      292.25     96.66 o 
   2  -3  14        3.45       14.44      9.73 o 
  -6  -2  14       61.28      108.01     41.44 o 
  -5  -2  14     1181.53     1021.20     95.27 o 
  -4  -2  14       29.06        8.99     28.30 o 
  -3  -2  14      429.88      449.78     52.79 o 
  -2  -2  14        2.46       15.55     15.53 o 
  -1  -2  14      777.37      750.09     66.54 o 
   0  -2  14       61.90       57.60     18.46 o 
   1  -2  14      774.77      828.74     62.46 o 
   2  -2  14      239.01      261.99     67.17 o 
   3  -2  14      130.07       60.34     34.64 o 
  -7  -1  14      129.55      116.19     46.28 o 
  -6  -1  14      145.09       67.90     28.41 o 
  -5  -1  14     1965.71     1808.39    154.29 o 
  -4  -1  14        9.96       12.39     18.65 o 
  -3  -1  14      502.37      473.52     55.74 o 
  -2  -1  14      173.57      146.67     24.61 o 
  -1  -1  14      853.01      788.65     63.66 o 
   0  -1  14       12.01       38.01     16.36 o 
   1  -1  14      205.98      241.35     23.64 o 
   2  -1  14      413.20      426.69     32.04 o 
   3  -1  14       23.35       68.32     19.56 o 
  -7   0  14      307.36      357.81     72.45 o 
  -6   0  14       25.46       40.17     28.18 o 
  -5   0  14     1831.28     1879.64     68.05 o 
  -4   0  14      189.03      114.08     25.77 o 
  -3   0  14      257.57      337.51     60.92 o 
  -2   0  14      291.97      285.17     47.46 o 
  -1   0  14      159.50      147.58     29.69 o 
   0   0  14       42.61       34.93     27.09 o 
   1   0  14        0.85       11.75     17.72 o 
   2   0  14      310.36      293.78     31.07 o 
   3   0  14       38.52       44.63     15.19 o 
   4   0  14      644.68      388.06    149.97 o 
  -7   1  14      322.45      345.70     73.89 o 
  -6   1  14      541.35      542.30     60.46 o 
  -5   1  14      137.50       96.86     24.64 o 
  -4   1  14      472.41      470.12     54.85 o 
  -3   1  14       69.68       67.91     22.16 o 
  -2   1  14      523.46      519.21     81.37 o 
  -1   1  14       13.03       32.39     20.14 o 
   0   1  14      515.66      436.32     49.55 o 
   1   1  14       70.23       84.17     21.25 o 
   2   1  14      499.71      542.25     81.58 o 
   3   1  14        3.69       32.65     15.76 o 
   4   1  14      637.83      667.78     43.80 o 
   5   1  14       88.92      100.63     30.26 o 
   6   1  14       39.52       57.87     24.38 o 
  -7   2  14        0.68       41.61     30.43 o 
  -6   2  14      377.24      312.85     54.26 o 
  -5   2  14       73.82       78.27     23.90 o 
  -4   2  14      339.01      368.04     88.36 o 
  -3   2  14      121.95      126.94     29.53 o 
  -2   2  14      708.50      643.00     71.41 o 
  -1   2  14       54.67       46.68     18.22 o 
   0   2  14      773.97      931.14     83.29 o 
   1   2  14       38.54       90.22     24.76 o 
   2   2  14      500.35      504.51     85.34 o 
   3   2  14      250.47      228.06     25.76 o 
   4   2  14      350.95      432.70     36.39 o 
   5   2  14      112.67      119.48     33.03 o 
   6   2  14      190.69      249.85     50.14 o 
  -7   3  14        9.44       25.99     27.55 o 
  -6   3  14      111.79      111.24     23.64 o 
  -5   3  14       51.04       44.26     18.00 o 
  -4   3  14      394.68      388.47     49.39 o 
  -3   3  14        0.39       20.44     20.12 o 
  -2   3  14     1564.26     1525.09     89.51 o 
  -1   3  14       66.84      141.38     42.65 o 
   0   3  14      325.12      306.59     40.55 o 
   1   3  14      115.19       91.50     33.85 o 
   2   3  14      237.26      255.95     36.19 o 
   3   3  14       34.33       44.73     11.38 o 
   4   3  14      167.03      193.08     19.91 o 
   5   3  14      414.63      444.89     53.83 o 
   6   3  14      175.49      171.35     38.90 o 
   7   3  14      274.23      336.83     64.78 o 
  -6   4  14      153.80      208.82     54.98 o 
  -5   4  14      151.03      229.95     70.29 o 
  -4   4  14     1124.11     1302.21    214.46 o 
  -3   4  14      471.82      570.26     64.12 o 
  -2   4  14     1076.21     1094.54     65.29 o 
  -1   4  14      168.09      184.71     33.11 o 
   0   4  14        0.80       26.16     16.43 o 
   1   4  14      241.72      243.33     23.53 o 
   2   4  14      838.97      795.56     50.43 o 
   3   4  14       97.73       84.50     18.05 o 
   4   4  14       43.05       35.54     15.17 o 
   5   4  14     1573.95     1505.98    233.20 o 
   6   4  14       13.43       10.26     23.23 o 
   7   4  14      496.37      599.70    112.85 o 
  -6   5  14      136.69      157.63     31.78 o 
  -5   5  14      619.05      580.62     57.94 o 
  -4   5  14      252.94      223.95     35.24 o 
  -3   5  14      723.67      751.93     77.16 o 
  -2   5  14       23.77       38.33     42.68 o 
  -1   5  14      376.02      484.17     62.60 o 
   0   5  14        1.34       34.43     19.81 o 
   1   5  14     1037.59      991.18     73.22 o 
   2   5  14       56.28       87.79     18.45 o 
   3   5  14     1735.84     1702.00     76.75 o 
   4   5  14      616.57      588.17     43.06 o 
   5   5  14     1604.44     1558.83    142.65 o 
   6   5  14        3.91       47.38     43.40 o 
   7   5  14      471.86      374.35     73.31 o 
  -6   6  14       14.01       23.29     17.86 o 
  -5   6  14      464.88      484.30     84.73 o 
  -4   6  14       11.58       27.32     19.74 o 
  -3   6  14      199.50      186.32     24.64 o 
  -2   6  14       22.30       46.77     22.07 o 
  -1   6  14      657.39      640.08     68.21 o 
   0   6  14        0.12       26.06     18.64 o 
   1   6  14     1594.30     1721.33    128.04 o 
   2   6  14      161.03      134.77     38.22 o 
   3   6  14      524.79      504.00     44.07 o 
   4   6  14      219.16      248.28     33.72 o 
   5   6  14      402.52      396.29     31.37 o 
   6   6  14        3.13       20.29     29.62 o 
   7   6  14      442.05      471.35     92.79 o 
  -5   7  14      177.02      201.03     67.46 o 
  -4   7  14        1.28       24.09     27.87 o 
  -3   7  14      378.44      396.84     83.89 o 
  -2   7  14       26.83       51.87     21.60 o 
  -1   7  14     1235.84     1480.31    164.64 o 
   0   7  14      171.82      193.87     25.96 o 
   1   7  14      363.65      380.90     59.27 o 
   2   7  14      201.19      186.92     18.91 o 
   3   7  14      478.41      432.37     42.92 o 
   4   7  14       10.19       18.44     13.95 o 
   5   7  14      333.11      397.27     74.67 o 
   6   7  14      159.26      179.48     38.27 o 
   7   7  14      339.46      167.61     68.53 o 
   8   7  14      309.88      311.70     68.13 o 
  -4   8  14       50.80       53.95     20.30 o 
  -3   8  14      111.51      164.58     25.66 o 
  -2   8  14      683.47      829.46    139.25 o 
  -1   8  14      277.93      238.13     51.15 o 
   0   8  14      469.66      533.41     49.69 o 
   1   8  14      363.38      436.98     38.24 o 
   2   8  14      309.44      279.53     25.33 o 
   3   8  14      937.09      874.72    108.14 o 
   4   8  14      407.49      469.31     36.96 o 
   5   8  14      322.21      240.92     42.82 o 
   6   8  14      763.25      421.15    167.78 o 
   7   8  14       20.79       92.22     45.42 o 
   8   8  14      311.34      428.12     89.34 o 
  -4   9  14      327.76      356.43     50.89 o 
  -3   9  14       14.12       31.03     28.56 o 
  -2   9  14      986.04     1068.39    110.83 o 
  -1   9  14      441.63      581.44     76.02 o 
   0   9  14       64.03       78.51     20.14 o 
   1   9  14      274.30      339.37    105.21 o 
   2   9  14     1064.83     1232.43    159.85 o 
   3   9  14      518.80      473.65     54.45 o 
   4   9  14      397.60      416.95     99.51 o 
   5   9  14       21.70       43.30     18.86 o 
   6   9  14      465.80      517.17     67.72 o 
   7   9  14       97.93       79.71     34.75 o 
  -3  10  14       67.30       84.43     59.60 o 
  -2  10  14      597.66      656.51    133.80 o 
  -1  10  14      355.14      333.69     44.18 o 
   0  10  14      334.20      314.69     59.58 o 
   1  10  14        4.43       11.77     16.84 o 
   2  10  14      464.37      473.77     69.80 o 
   3  10  14       14.90       23.31     15.89 o 
   4  10  14      199.19      228.05     47.55 o 
   5  10  14       83.56       82.85     23.26 o 
   6  10  14      202.80      131.53     44.84 o 
   7  10  14       12.29       31.76     27.84 o 
  -1  11  14      120.00      127.10     27.30 o 
   0  11  14      284.71      301.07     58.70 o 
   1  11  14      324.02      380.77     47.04 o 
   2  11  14      142.73      188.64     28.24 o 
   3  11  14       18.76       19.08     18.59 o 
   4  11  14      381.77      429.35     51.18 o 
   5  11  14       52.89       30.37     23.46 o 
   6  11  14      187.48      148.47     40.46 o 
   7  11  14      297.64      264.15     61.09 o 
   0  12  14       73.71       82.71     23.57 o 
   1  12  14      141.90      167.79     28.91 o 
   2  12  14       49.64       48.47     23.47 o 
   3  12  14      147.99      142.13     29.59 o 
   4  12  14      372.82      385.43     52.94 o 
   5  12  14      429.27      449.29     75.10 o 
  -3  -3  15        0.38       11.12     31.01 o 
  -2  -3  15       48.62       45.24     19.73 o 
  -1  -3  15      115.12       57.69     32.74 o 
  -5  -2  15        0.53        9.91     24.67 o 
  -4  -2  15      134.67      131.53     46.74 o 
  -3  -2  15        9.63       12.68     23.08 o 
  -2  -2  15      492.35      418.28     75.12 o 
  -1  -2  15        0.49       17.91     15.12 o 
   0  -2  15      374.70      432.65     67.93 o 
   1  -2  15      219.46      178.33     42.82 o 
  -5  -1  15       17.96       53.26     27.90 o 
  -4  -1  15      750.38      693.47    100.18 o 
  -3  -1  15       64.27       34.91     16.64 o 
  -2  -1  15      437.95      434.48     52.06 o 
  -1  -1  15      339.89      342.27     52.46 o 
   0  -1  15      169.06      145.50     26.26 o 
   1  -1  15       37.62       20.65     12.79 o 
   2  -1  15      134.54      115.68     28.77 o 
  -6   0  15      286.03      304.95     63.52 o 
  -5   0  15      344.17      269.56     52.10 o 
  -4   0  15      920.66      979.56     70.09 o 
  -3   0  15      460.64      471.58     54.82 o 
  -2   0  15      110.86       80.35     42.13 o 
  -1   0  15      280.75      267.89     41.50 o 
   0   0  15      225.30      242.63     25.15 o 
   1   0  15       83.56      100.04     21.10 o 
   2   0  15      184.10      175.67     29.87 o 
   3   0  15      680.79      657.83    121.15 o 
   4   0  15        2.41       49.57     23.75 o 
  -6   1  15       71.98       57.06     35.79 o 
  -5   1  15      534.83      501.78     73.31 o 
  -4   1  15       75.16       63.07     19.93 o 
  -3   1  15      348.98      277.38     70.25 o 
  -2   1  15        0.43       10.12     14.89 o 
  -1   1  15      529.95      483.44     71.84 o 
   0   1  15      148.35      167.87     40.55 o 
   1   1  15      473.55      489.94     39.49 o 
   2   1  15       25.62       32.48     17.52 o 
   3   1  15      823.34      722.38     75.96 o 
   4   1  15       99.89       97.75     33.37 o 
  -6   2  15        3.32        8.18     13.19 o 
  -5   2  15      208.26      174.14     40.43 o 
  -4   2  15       58.84       89.91     29.88 o 
  -3   2  15      660.69      768.93     69.97 o 
  -2   2  15        0.28       66.44     36.54 o 
  -1   2  15      456.97      459.34     66.76 o 
   0   2  15       29.76       33.83     16.35 o 
   1   2  15      664.88      667.71     51.14 o 
   2   2  15      123.31       43.72     15.93 o 
   3   2  15      127.05      167.75     36.94 o 
   4   2  15       31.20       58.04     31.35 o 
   5   2  15      263.09      237.29     47.26 o 
  -6   3  15       19.38       16.17     29.97 o 
  -5   3  15      350.41      310.93     74.36 o 
  -4   3  15        5.88       28.29     19.68 o 
  -3   3  15      989.02      956.17     60.88 o 
  -2   3  15      141.11      173.88     24.60 o 
  -1   3  15      769.61      777.11     56.96 o 
   0   3  15       24.91       36.41     24.24 o 
   1   3  15      384.31      434.97     46.99 o 
   2   3  15       46.19       50.32     15.55 o 
   3   3  15      681.98      615.85     42.27 o 
   4   3  15       61.86       46.11     20.40 o 
   5   3  15      290.24      389.04     72.85 o 
   6   3  15      212.70      196.54     43.46 o 
  -5   4  15      350.71      334.43     57.82 o 
  -4   4  15      146.69      117.17     44.15 o 
  -3   4  15      447.45      452.04     37.76 o 
  -2   4  15      405.37      346.01     30.12 o 
  -1   4  15      431.09      459.20     40.00 o 
   0   4  15      106.12      126.38     21.05 o 
   1   4  15      854.59      853.60    103.28 o 
   2   4  15      593.34      649.54     49.94 o 
   3   4  15      575.90      587.70     64.78 o 
   4   4  15       87.75      147.79     31.90 o 
   5   4  15       28.15       42.77     27.49 o 
   6   4  15      483.22      365.30     91.64 o 
  -5   5  15       78.15       82.44     29.09 o 
  -4   5  15      178.57      188.32     26.38 o 
  -3   5  15       98.60      117.42     27.35 o 
  -2   5  15      228.39      215.24     29.78 o 
  -1   5  15      685.80      687.31     95.19 o 
   0   5  15      273.96      256.27     31.34 o 
   1   5  15       54.21       79.86     17.77 o 
   2   5  15      761.78      873.65     92.65 o 
   3   5  15        6.73       35.24     18.38 o 
   4   5  15       41.66       46.39     17.16 o 
   5   5  15      335.83      268.07     50.84 o 
   6   5  15      615.90      538.09     99.60 o 
  -5   6  15       27.01       46.56     16.00 o 
  -4   6  15      280.59      295.53     70.49 o 
  -3   6  15       46.33       15.33     16.44 o 
  -2   6  15      497.74      540.80     68.47 o 
  -1   6  15       60.68       89.35     18.87 o 
   0   6  15      970.74     1150.30     77.64 o 
   1   6  15       39.17       63.46     17.67 o 
   2   6  15      161.84      127.22     19.35 o 
   3   6  15       13.02       14.09     25.04 o 
   4   6  15      238.95      294.52     70.46 o 
   5   6  15      157.55      102.53     29.34 o 
   6   6  15      532.67      454.63     87.20 o 
  -4   7  15      404.59      461.99    143.69 o 
  -3   7  15       37.89       31.85     16.55 o 
  -2   7  15      429.50      510.82     40.40 o 
  -1   7  15      147.41      184.89     31.29 o 
   0   7  15      222.62      236.33     32.09 o 
   1   7  15       38.49       56.26     19.73 o 
   2   7  15      290.66      363.24     37.98 o 
   3   7  15       18.05       25.32     15.94 o 
   4   7  15      691.31      716.00     47.35 o 
   5   7  15      188.39      190.37     40.29 o 
   6   7  15      134.43      158.33     43.28 o 
   7   7  15      429.40      491.75     92.39 o 
  -3   8  15      124.81      181.48     30.91 o 
  -2   8  15       21.86       41.20     19.88 o 
  -1   8  15      225.50      275.64     31.53 o 
   0   8  15       90.24      103.91     22.67 o 
   1   8  15       10.31       41.29     18.51 o 
   2   8  15      218.88      188.39     23.34 o 
   3   8  15      427.34      458.08     37.19 o 
   4   8  15       55.52       28.93     30.26 o 
   5   8  15      666.45      539.65     63.46 o 
   6   8  15       15.50       34.47     30.55 o 
  -2   9  15       36.29       61.25     21.11 o 
  -1   9  15      640.02      762.70    104.86 o 
   0   9  15      160.68      159.67     30.45 o 
   1   9  15      420.98      494.89     54.15 o 
   2   9  15       84.19       81.31     19.95 o 
   3   9  15      824.46      873.23     95.04 o 
   4   9  15       11.77       52.40     18.51 o 
   5   9  15      231.05      291.24     65.65 o 
   6   9  15        2.71       64.15     41.04 o 
  -1  10  15     1624.02     1823.43    234.44 o 
   0  10  15        6.27       23.40     17.39 o 
   1  10  15      428.18      503.94     67.27 o 
   2  10  15        0.74       10.83     13.83 o 
   3  10  15      742.48      822.63    115.73 o 
   5  10  15      184.16      134.64     40.35 o 
   6  10  15       13.07       46.86     27.67 o 
   0  11  15      121.64      136.83     30.23 o 
   1  11  15      224.23      252.84     41.86 o 
   2  11  15       18.64       46.74     20.12 o 
   3  11  15      348.65      407.44     58.24 o 
   4  11  15      162.74      119.34     26.04 o 
   5  11  15      175.65      152.33     48.76 o 
  -2  -1  16      117.02      115.47     34.68 o 
  -1  -1  16      176.32      149.99     47.03 o 
  -3   0  16       45.59       36.83     24.15 o 
  -2   0  16       75.33       39.36     19.66 o 
  -1   0  16       95.89      149.28     41.12 o 
   0   0  16      251.78      263.64     37.62 o 
   1   0  16      330.12      309.31     42.79 o 
  -4   1  16       71.63      106.22     39.37 o 
  -3   1  16       20.99       28.90     17.64 o 
  -2   1  16      314.32      327.87     58.30 o 
  -1   1  16      100.77       87.09     34.41 o 
   0   1  16      664.65      594.22     83.89 o 
   1   1  16       10.90        2.27     14.47 o 
   2   1  16      362.66      375.94     50.87 o 
  -4   2  16      390.73      407.45    112.39 o 
  -3   2  16       32.40       38.79     17.98 o 
  -2   2  16      600.19      541.66     69.99 o 
  -1   2  16       31.97       45.70     19.41 o 
   0   2  16      379.51      459.69     40.49 o 
   1   2  16       59.18       61.67     16.31 o 
   2   2  16      228.63      213.88     38.00 o 
   3   2  16        0.06        2.07     21.73 o 
  -4   3  16      437.49      434.32     80.11 o 
  -3   3  16       87.53       81.32     24.22 o 
  -2   3  16      298.32      292.93     50.04 o 
  -1   3  16       45.62       51.38     18.85 o 
   0   3  16       92.18       69.08     21.26 o 
   1   3  16       29.89       24.88     16.37 o 
   2   3  16      627.60      636.05     83.63 o 
   3   3  16      209.29      154.52     39.42 o 
   4   3  16      347.72      304.20    109.22 o 
  -4   4  16       80.16       66.03     45.30 o 
  -3   4  16       81.51       69.85     20.68 o 
  -2   4  16      197.85      184.21     26.55 o 
  -1   4  16       11.81       11.48     15.73 o 
   0   4  16      301.68      247.97     30.48 o 
   1   4  16      327.15      331.85     52.21 o 
   2   4  16      292.73      315.79     52.48 o 
   3   4  16      679.12      700.54     86.44 o 
   4   4  16       16.08       16.37     33.77 o 
  -4   5  16       88.23       90.94     29.03 o 
  -3   5  16      127.41      122.91     24.67 o 
  -2   5  16      320.55      373.07     53.75 o 
  -1   5  16      341.72      397.01     51.68 o 
   0   5  16       64.25       90.67     27.69 o 
   1   5  16      656.10      627.66     57.32 o 
   2   5  16       13.94       24.26     18.93 o 
   3   5  16      472.20      404.55     52.82 o 
   4   5  16       92.44       94.87     51.47 o 
   5   5  16      165.02      187.49     70.03 o 
  -3   6  16      782.36      899.15    112.11 o 
  -2   6  16        1.68       -8.93     26.57 o 
  -1   6  16      724.81      757.25     78.15 o 
   1   6  16      229.86      246.54     38.03 o 
   2   6  16       27.89       40.24     16.16 o 
   3   6  16      576.26      510.91     51.07 o 
   4   6  16       12.41       45.53     26.97 o 
   5   6  16      427.07      506.62    104.78 o 
  -3   7  16      869.25      885.30    108.90 o 
  -2   7  16      263.89      283.87     54.38 o 
  -1   7  16      114.58      111.77     34.61 o 
   0   7  16        1.15       23.86     15.38 o 
   1   7  16      259.24      263.60     48.64 o 
   2   7  16      197.19      270.13     32.93 o 
   3   7  16      486.26      486.13     63.14 o 
   4   7  16      271.51      265.41     68.07 o 
   5   7  16      132.11      188.24     48.01 o 
  -2   8  16      185.56      237.26     36.49 o 
  -1   8  16      261.56      321.38     45.69 o 
   0   8  16       18.08       49.91     23.46 o 
   1   8  16      424.00      485.84     82.22 o 
   2   8  16      469.57      486.76     68.07 o 
   3   8  16       53.65       37.91     16.80 o 
   4   8  16      483.88      539.76     99.54 o 
  -1   9  16      541.54      460.75    100.39 o 
   0   9  16      341.91      367.12     50.64 o 
   1   9  16       78.38       61.78     23.08 o 
   2   9  16      354.24      378.79     53.34 o 
   3   9  16       13.86       21.96     13.82 o 
   4   9  16      645.43      620.86    113.89 o 
   1  10  16        7.36       11.54     10.66 o 
   2  10  16      240.29      244.87     42.11 o 
   3  10  16        0.94       16.03     12.88 o 
  -1   3  17       70.32       81.53     21.42 o 
   0   3  17       59.44       33.51     17.04 o 
   1   3  17      489.81      523.19     67.40 o 
  -2   4  17       10.53       35.27     25.88 o 
  -1   4  17      501.02      498.98     79.04 o 
   0   4  17      378.41      372.62     86.76 o 
   1   4  17      177.31      181.79     29.96 o 
   2   4  17      402.07      418.27     78.24 o 
  -1   5  17      231.71      219.46     35.84 o 
   0   5  17      486.20      433.85     89.82 o 
   1   5  17       57.08       65.58     18.53 o 
   2   5  17      328.11      234.10     61.64 o 
  -1   6  17        9.02        7.20     21.84 o 
   0   6  17      113.11      114.58     65.13 o 
   1   6  17       11.13       14.78     14.97 o 
   2   6  17      857.57      721.69    126.83 o 
   0   7  17      268.49      263.66     71.61 o 
   1   7  17       18.61       12.25     15.90 o 
   2   7  17     1138.15     1120.71    155.68 o 
                                                 
